# Supplementary material for: Heterogeneity and multi-scale dynamics in the molecular bearing of the bacterial flagellum
Source: Nat Commun. 2026 Jun 12;17:7496. doi: 10.1038/s41467-026-74079-9 (PMC13408457; doi:10.1038/s41467-026-74079-9)
Supplement: Supplementary file 12 — Source Data [file 41467_2026_74079_MOESM12_ESM.zip]

Archive with 158 entries (135 files):
- Source data/
- Source data/Source data Fig 1-6/
- Source data/Source data Fig 1-6/Fig1/
- Source data/Source data Fig 1-6/Fig1/Fig1d.npz
- Source data/Source data Fig 1-6/Fig1/Fig1e.npz
- Source data/Source data Fig 1-6/Fig2/
- Source data/Source data Fig 1-6/Fig2/Fig2a.npz
- Source data/Source data Fig 1-6/Fig2/Fig2b.npz
- Source data/Source data Fig 1-6/Fig2/Fig2c.npz
- Source data/Source data Fig 1-6/Fig2/Fig2d.npz
- Source data/Source data Fig 1-6/Fig3/
- Source data/Source data Fig 1-6/Fig3/Fig3a.npz
- Source data/Source data Fig 1-6/Fig3/Fig3b.npz
- Source data/Source data Fig 1-6/Fig3/Fig3c.npz
- Source data/Source data Fig 1-6/Fig3/Fig3d.npz
- Source data/Source data Fig 1-6/Fig4/
- Source data/Source data Fig 1-6/Fig4/Fig4a.npz
- Source data/Source data Fig 1-6/Fig4/Fig4b.npz
- Source data/Source data Fig 1-6/Fig4/Fig4c.npz
- Source data/Source data Fig 1-6/Fig4/Fig4d.npz
- Source data/Source data Fig 1-6/Fig4/Fig4e.npz
- Source data/Source data Fig 1-6/Fig5/
- Source data/Source data Fig 1-6/Fig5/Fig5a.npz
- Source data/Source data Fig 1-6/Fig5/Fig5b.npz
- Source data/Source data Fig 1-6/Fig5/Fig5c.npz
- Source data/Source data Fig 1-6/Fig5/Fig5d.npz
- Source data/Source data Fig 1-6/Fig5/Fig5e.npz
- Source data/Source data Fig 1-6/Fig5/Fig5f.npz
- Source data/Source data Fig 1-6/Fig6/
- Source data/Source data Fig 1-6/Fig6/Fig6a.npz
- Source data/Source data Fig 1-6/Fig6/Fig6b.npz
- Source data/Source data Fig 1-6/Fig6/Fig6c.npz
- Source data/Supplementary/
- Source data/Supplementary/Fig S16 data.xlsx
- Source data/Supplementary/Fig S17 data.xlsx
- Source data/Supplementary/Fig S18 data.xlsx
- Source data/Supplementary/Fig S19 data.xlsx
- Source data/Supplementary/FigS10/
- Source data/Supplementary/FigS10/DeltaMotABMotor3_peaks.npz
- Source data/Supplementary/FigS10/DeltaMotABMotor3_phi.npz
- Source data/Supplementary/FigS10/DeltaMotABMotor3_theta.npz
- Source data/Supplementary/FigS10/DeltaMotABMotor4_peaks.npz
- Source data/Supplementary/FigS10/DeltaMotABMotor4_phi.npz
- Source data/Supplementary/FigS10/DeltaMotABMotor4_theta.npz
- Source data/Supplementary/FigS11/
- Source data/Supplementary/FigS11/PotABMotor1_peaks.npz
- Source data/Supplementary/FigS11/PotABMotor1_phi.npz
- Source data/Supplementary/FigS11/PotABMotor1_theta.npz
- Source data/Supplementary/FigS11/PotABMotor2_peaks.npz
- Source data/Supplementary/FigS11/PotABMotor2_phi.npz
- Source data/Supplementary/FigS11/PotABMotor2_theta.npz
- Source data/Supplementary/FigS12/
- Source data/Supplementary/FigS12/angular_shift_array_DeltaMotAB_Motor1.npz
- Source data/Supplementary/FigS12/angular_shift_array_DeltaMotAB_Motor2.npz
- Source data/Supplementary/FigS12/angular_shift_array_DeltaMotAB_Motor3.npz
- Source data/Supplementary/FigS12/angular_shift_array_DeltaMotAB_Motor4.npz
- Source data/Supplementary/FigS12/angular_shift_array_PotAB_Motor1.npz
- Source data/Supplementary/FigS12/angular_shift_array_PotAB_Motor2.npz
- Source data/Supplementary/FigS12/gaussian_fit_DeltaMotAB_Motor1.npz
- Source data/Supplementary/FigS12/gaussian_fit_DeltaMotAB_Motor2.npz
- Source data/Supplementary/FigS12/gaussian_fit_DeltaMotAB_Motor3.npz
- Source data/Supplementary/FigS12/gaussian_fit_DeltaMotAB_Motor4.npz
- Source data/Supplementary/FigS12/gaussian_fit_PotAB_Motor1.npz
- Source data/Supplementary/FigS12/gaussian_fit_PotAB_Motor2.npz
- Source data/Supplementary/FigS13/
- Source data/Supplementary/FigS13/Gaussianity_g_h/
- Source data/Supplementary/FigS13/Gaussianity_g_h/S13g_analyzed_dwell_data.npz
- Source data/Supplementary/FigS13/Gaussianity_g_h/S13g_displacements_t1.0e+00.npz
- Source data/Supplementary/FigS13/Gaussianity_g_h/S13g_displacements_t1.0e-02.npz
- Source data/Supplementary/FigS13/Gaussianity_g_h/S13g_displacements_t1.0e-03.npz
- Source data/Supplementary/FigS13/Gaussianity_g_h/S13g_displacements_t1.0e-04.npz
- Source data/Supplementary/FigS13/Gaussianity_g_h/S13g_displacements_t1.0e-05.npz
- Source data/Supplementary/FigS13/Gaussianity_g_h/S13h_displacements_t1.0e-02_avg0.0001.npz
- Source data/Supplementary/FigS13/Gaussianity_g_h/S13h_displacements_t1.0e-02_avg0.0005.npz
- Source data/Supplementary/FigS13/Gaussianity_g_h/S13h_displacements_t1.0e-02_avg0.001.npz
- Source data/Supplementary/FigS13/Gaussianity_g_h/S13h_displacements_t1.0e-02_avgNone.npz
- Source data/Supplementary/FigS13/TA-MSD_a_f/
- Source data/Supplementary/FigS13/TA-MSD_a_f/dwell_exponential_fit_DeltaMotAB_Motor1.npz
- Source data/Supplementary/FigS13/TA-MSD_a_f/dwell_exponential_fit_DeltaMotAB_Motor2.npz
- Source data/Supplementary/FigS13/TA-MSD_a_f/dwell_exponential_fit_DeltaMotAB_Motor3.npz
- Source data/Supplementary/FigS13/TA-MSD_a_f/dwell_exponential_fit_DeltaMotAB_Motor4.npz
- Source data/Supplementary/FigS13/TA-MSD_a_f/dwell_exponential_fit_PotAB_Motor1.npz
- Source data/Supplementary/FigS13/TA-MSD_a_f/dwell_exponential_fit_PotAB_Motor2.npz
- Source data/Supplementary/FigS13/TA-MSD_a_f/dwell_msd_DeltaMotAB_Motor1.npz
- Source data/Supplementary/FigS13/TA-MSD_a_f/dwell_msd_DeltaMotAB_Motor2.npz
- Source data/Supplementary/FigS13/TA-MSD_a_f/dwell_msd_DeltaMotAB_Motor3.npz
- Source data/Supplementary/FigS13/TA-MSD_a_f/dwell_msd_DeltaMotAB_Motor4.npz
- Source data/Supplementary/FigS13/TA-MSD_a_f/dwell_msd_PotAB_Motor1.npz
- Source data/Supplementary/FigS13/TA-MSD_a_f/dwell_msd_PotAB_Motor2.npz
- Source data/Supplementary/FigS13/TA-MSD_a_f/dwell_power_log_fit_DeltaMotAB_Motor1.npz
- Source data/Supplementary/FigS13/TA-MSD_a_f/dwell_power_log_fit_DeltaMotAB_Motor2.npz
- Source data/Supplementary/FigS13/TA-MSD_a_f/dwell_power_log_fit_DeltaMotAB_Motor3.npz
- Source data/Supplementary/FigS13/TA-MSD_a_f/dwell_power_log_fit_DeltaMotAB_Motor4.npz
- Source data/Supplementary/FigS13/TA-MSD_a_f/dwell_power_log_fit_PotAB_Motor1.npz
- Source data/Supplementary/FigS13/TA-MSD_a_f/dwell_power_log_fit_PotAB_Motor2.npz
- Source data/Supplementary/FigS13/TA-MSD_a_f/dwell_stretched_exponential_fit_DeltaMotAB_Motor1.npz
- Source data/Supplementary/FigS13/TA-MSD_a_f/dwell_stretched_exponential_fit_DeltaMotAB_Motor2.npz
- Source data/Supplementary/FigS13/TA-MSD_a_f/dwell_stretched_exponential_fit_DeltaMotAB_Motor3.npz
- Source data/Supplementary/FigS13/TA-MSD_a_f/dwell_stretched_exponential_fit_DeltaMotAB_Motor4.npz
- Source data/Supplementary/FigS13/TA-MSD_a_f/dwell_stretched_exponential_fit_PotAB_Motor1.npz
- Source data/Supplementary/FigS13/TA-MSD_a_f/dwell_stretched_exponential_fit_PotAB_Motor2.npz
- Source data/Supplementary/FigS14/
- Source data/Supplementary/FigS14/FigS14a_hist.npz
- Source data/Supplementary/FigS14/FigS14a_inset.npz
- Source data/Supplementary/FigS14/FigS14a_raw.npz
- Source data/Supplementary/FigS14/FigS14b_hist.npz
- Source data/Supplementary/FigS14/FigS14b_inset.npz
- Source data/Supplementary/FigS14/FigS14b_raw.npz
- Source data/Supplementary/FigS14/FigS14c_hist.npz
- Source data/Supplementary/FigS14/FigS14c_inset.npz
- Source data/Supplementary/FigS14/FigS14c_raw.npz
- Source data/Supplementary/FigS14/FigS14d_hist.npz
- Source data/Supplementary/FigS14/FigS14d_inset.npz
- Source data/Supplementary/FigS14/FigS14d_raw.npz
- Source data/Supplementary/FigS14/FigS14ef.npz
- Source data/Supplementary/FigS14/FigS14g.npz
- Source data/Supplementary/FigS14/FigS14h.npz
- Source data/Supplementary/FigS14/FigS14i.npz
- Source data/Supplementary/FigS14/FigS14j.npz
- Source data/Supplementary/FigS2/
- Source data/Supplementary/FigS2/FigS2.npz
- Source data/Supplementary/FigS3/
- Source data/Supplementary/FigS3/FigS3a.npz
- Source data/Supplementary/FigS3/FigS3b.npz
- Source data/Supplementary/FigS3/FigS3c.npz
- Source data/Supplementary/FigS5/
- Source data/Supplementary/FigS5/FigS5b.npz
- Source data/Supplementary/FigS5/FigS5c.npz
- Source data/Supplementary/FigS5/FigS5d.npz
- Source data/Supplementary/FigS6/
- Source data/Supplementary/FigS6/FigS6a.npz
- Source data/Supplementary/FigS6/FigS6a_inset.npz
- Source data/Supplementary/FigS6/FigS6b_left.npz
- Source data/Supplementary/FigS6/FigS6b_right.npz
- Source data/Supplementary/FigS6/FigS6c.npz
- Source data/Supplementary/FigS6/FigS6d.npz
- Source data/Supplementary/FigS7/
- Source data/Supplementary/FigS7/FigS7A.npz
- Source data/Supplementary/FigS7/FigS7B.npz
- Source data/Supplementary/FigS7/FigS7C.npz
- Source data/Supplementary/FigS7/FigS7D.npz
- Source data/Supplementary/FigS7/FigS7E.npz
- Source data/Supplementary/FigS7/FigS7F.npz
- Source data/Supplementary/FigS7/FigS7G.npz
- Source data/Supplementary/FigS7/FigS7H.npz
- Source data/Supplementary/FigS7/FigS7I.npz
- Source data/Supplementary/FigS7/FigS7J.npz
- Source data/Supplementary/FigS7/FigS7K.npz
- Source data/Supplementary/FigS8/
- Source data/Supplementary/FigS8/FigS8.npz
- Source data/Supplementary/FigS8/FigS8_inset.npz
- Source data/Supplementary/FigS9/
- Source data/Supplementary/FigS9/DeltaMotABMotor1_peaks.npz
- Source data/Supplementary/FigS9/DeltaMotABMotor1_phi.npz
- Source data/Supplementary/FigS9/DeltaMotABMotor1_theta.npz
- Source data/Supplementary/FigS9/DeltaMotABMotor2_peaks.npz
- Source data/Supplementary/FigS9/DeltaMotABMotor2_phi.npz
- Source data/Supplementary/FigS9/DeltaMotABMotor2_theta.npz
