# Supplementary material for: Heterogeneity and multi-scale dynamics in the molecular bearing of the bacterial flagellum
Source: Nat Commun. 2026 Jun 12;17:7496. doi: 10.1038/s41467-026-74079-9 (PMC13408457; doi:10.1038/s41467-026-74079-9)
Supplement: Supplementary file 12 — Source Data [file 41467_2026_74079_MOESM12_ESM.zip › Source data/Supplementary/Fig S17 data.xlsx]

## Sheet: Top 
Angle ( revs )	Potential (kT)
0	0.00243279
0.005	0.00515668
0.01	0.0104798
0.015	0.0201408
0.02	0.0364381
0.025	0.0619673
0.03	0.0990162
0.035	0.148638
0.04	0.209612
0.045	0.27769
0.05	0.345591
0.055	0.404037
0.06	0.443747
0.065	0.457833
0.07	0.443747
0.075	0.404037
0.08	0.345591
0.085	0.277691
0.09	0.209614
0.095	0.148642
0.1	0.0990256
0.105	0.0619906
0.11	0.0364962
0.115	0.0202766
0.12	0.0107709
0.125	0.0057268
0.13	0.00345281
0.135	0.00281072
0.14	0.00307492
0.145	0.00376826
0.15	0.00454275
0.155	0.0051302
0.16	0.00534977
0.165	0.00513707
0.17	0.00455778
0.175	0.00378853
0.18	0.00307487
0.185	0.00269302
0.19	0.00293773
0.195	0.00413631
0.2	0.00666461
0.205	0.0109278
0.21	0.0172765
0.215	0.0258577
0.22	0.0364356
0.225	0.0482589
0.23	0.0600559
0.235	0.0702114
0.24	0.0771119
0.245	0.0795597
0.25	0.0771119
0.255	0.0702114
0.26	0.0600558
0.265	0.0482592
0.27	0.0364382
0.275	0.0258713
0.28	0.0173299
0.285	0.0111022
0.29	0.00716034
0.295	0.00538481
0.3	0.00575449
0.305	0.00842378
0.31	0.0136348
0.315	0.0214648
0.32	0.0314936
0.325	0.0425612
0.33	0.0528132
0.335	0.0601233
0.34	0.0627794
0.345	0.0601237
0.35	0.0528135
0.355	0.0425589
0.36	0.0314798
0.365	0.0214143
0.37	0.0134835
0.375	0.00802836
0.38	0.00482534
0.385	0.00339348
0.39	0.00323438
0.395	0.00394341
0.4	0.00521267
0.405	0.00678367
0.41	0.00840341
0.415	0.00981341
0.42	0.0107754
0.425	0.0111176
0.43	0.0107767
0.435	0.00981466
0.44	0.00840071
0.445	0.00676781
0.45	0.00516581
0.455	0.00384176
0.46	0.00307872
0.465	0.00331865
0.47	0.00537564
0.475	0.0106979
0.48	0.0215468
0.485	0.0408594
0.49	0.0715328
0.495	0.115047
0.5	0.169773
0.505	0.229794
0.51	0.28527
0.515	0.324794
0.52	0.33915
0.525	0.324793
0.53	0.285269
0.535	0.229793
0.54	0.169768
0.545	0.115034
0.55	0.071498
0.555	0.0407779
0.56	0.0213694
0.565	0.0103388
0.57	0.00469812
0.575	0.00212536
0.58	0.00111475
0.585	0.000818419
0.59	0.000809641
0.595	0.000889726
0.6	0.000969218
0.605	0.00100866
0.61	0.000994086
0.615	0.000928422
0.62	0.00082978
0.625	0.000737743
0.63	0.000740322
0.635	0.00105105
0.64	0.00218758
0.645	0.00531789
0.65	0.0128123
0.655	0.0289135
0.66	0.0601809
0.665	0.115061
0.67	0.201851
0.675	0.324808
0.68	0.479374
0.685	0.648873
0.69	0.805526
0.695	0.917132
0.7	0.95767
0.705	0.917131
0.71	0.805524
0.715	0.648868
0.72	0.479365
0.725	0.324793
0.73	0.201828
0.735	0.115024
0.74	0.0601228
0.745	0.0288246
0.75	0.0126788
0.755	0.0051217
0.76	0.00190755
0.765	0.000665105
0.77	0.000229703
0.775	9.24868e-05
0.78	5.41212e-05
0.785	4.42156e-05
0.79	4.0447e-05
0.795	3.69912e-05
0.8	3.42269e-05
0.805	3.81549e-05
0.81	6.8966e-05
0.815	0.000188599
0.82	0.000571812
0.825	0.00166496
0.83	0.00449034
0.835	0.0111301
0.84	0.0253131
0.845	0.052804
0.85	0.101025
0.855	0.177266
0.86	0.285268
0.865	0.42103
0.87	0.569906
0.875	0.707498
0.88	0.805525
0.885	0.841158
0.89	0.806013
0.895	0.712365
0.9	0.598935
0.905	0.524968
0.91	0.508699
0.915	0.465624
0.92	0.324456
0.925	0.156743
0.93	0.0543437
0.935	0.016002
0.94	0.00499017
0.945	0.00171404
0.95	0.000607901
0.955	0.000245997
0.96	0.000154831
0.965	0.000156035
0.97	0.000184204
0.975	0.000218559
0.98	0.000263202
0.985	0.000353063
0.99	0.000579809
0.995	0.00114259

## Sheet: Middle
Angle ( revs )	Potential (kT)
0	3.26229
0.005	3.23732
0.01	3.23654
0.015	3.24779
0.02	3.30428
0.025	3.41685
0.03	3.49519
0.035	3.45627
0.04	3.35679
0.045	3.28026
0.05	3.23446
0.055	3.21823
0.06	3.26701
0.065	3.38397
0.07	3.46584
0.075	3.41904
0.08	3.29798
0.085	3.19498
0.09	3.14036
0.095	3.15756
0.1	3.25048
0.105	3.33028
0.11	3.315
0.115	3.25705
0.12	3.22937
0.125	3.22613
0.13	3.23563
0.135	3.2912
0.14	3.4029
0.145	3.47835
0.15	3.43144
0.155	3.31588
0.16	3.21427
0.165	3.13754
0.17	3.09254
0.175	3.12607
0.18	3.25183
0.185	3.37101
0.19	3.38483
0.195	3.33328
0.2	3.28792
0.205	3.25252
0.21	3.22996
0.215	3.26513
0.22	3.37195
0.225	3.45521
0.23	3.42442
0.235	3.33211
0.24	3.26543
0.245	3.24806
0.25	3.29611
0.255	3.40561
0.26	3.48004
0.265	3.43229
0.27	3.31564
0.275	3.21219
0.28	3.13218
0.285	3.08164
0.29	3.10667
0.295	3.22093
0.3	3.32693
0.305	3.32882
0.31	3.27054
0.315	3.22712
0.32	3.20334
0.325	3.19931
0.33	3.25396
0.335	3.37442
0.34	3.46107
0.345	3.42347
0.35	3.31876
0.355	3.24107
0.36	3.22033
0.365	3.27581
0.37	3.40255
0.375	3.49977
0.38	3.47458
0.385	3.37509
0.39	3.28038
0.395	3.20026
0.4	3.14253
0.405	3.1562
0.41	3.25793
0.415	3.35244
0.42	3.3451
0.425	3.28014
0.43	3.23226
0.435	3.20561
0.44	3.19964
0.445	3.25256
0.45	3.3706
0.455	3.4528
0.46	3.40678
0.465	3.28727
0.47	3.1864
0.475	3.13412
0.48	3.15362
0.485	3.2487
0.49	3.33065
0.495	3.31768
0.5	3.26229
0.505	3.23732
0.51	3.23654
0.515	3.24779
0.52	3.30428
0.525	3.41685
0.53	3.49519
0.535	3.45627
0.54	3.35679
0.545	3.28026
0.55	3.23446
0.555	3.21823
0.56	3.26701
0.565	3.38397
0.57	3.46584
0.575	3.41904
0.58	3.29798
0.585	3.19498
0.59	3.14036
0.595	3.15756
0.6	3.25048
0.605	3.33028
0.61	3.315
0.615	3.25705
0.62	3.22937
0.625	3.22613
0.63	3.23563
0.635	3.2912
0.64	3.4029
0.645	3.47835
0.65	3.43144
0.655	3.31588
0.66	3.21427
0.665	3.13754
0.67	3.09254
0.675	3.12607
0.68	3.25183
0.685	3.37101
0.69	3.38483
0.695	3.33328
0.7	3.28792
0.705	3.25252
0.71	3.22996
0.715	3.26513
0.72	3.37195
0.725	3.45521
0.73	3.42442
0.735	3.33211
0.74	3.26543
0.745	3.24806
0.75	3.29611
0.755	3.40561
0.76	3.48004
0.765	3.43229
0.77	3.31564
0.775	3.21219
0.78	3.13218
0.785	3.08164
0.79	3.10667
0.795	3.22093
0.8	3.32693
0.805	3.32882
0.81	3.27054
0.815	3.22712
0.82	3.20334
0.825	3.19931
0.83	3.25396
0.835	3.37442
0.84	3.46107
0.845	3.42347
0.85	3.31876
0.855	3.24107
0.86	3.22033
0.865	3.27581
0.87	3.40255
0.875	3.49977
0.88	3.47458
0.885	3.37509
0.89	3.28038
0.895	3.20026
0.9	3.14253
0.905	3.1562
0.91	3.25793
0.915	3.35244
0.92	3.3451
0.925	3.28014
0.93	3.23226
0.935	3.20561
0.94	3.19964
0.945	3.25256
0.95	3.3706
0.955	3.4528
0.96	3.40678
0.965	3.28727
0.97	3.1864
0.975	3.13412
0.98	3.15362
0.985	3.2487
0.99	3.33065
0.995	3.31768

## Sheet: Bottom 
Periodicity	Power
0	5.51759e-30
1	2.01249e-08
2	8.04996e-08
3	4.55674e-06
4	1.71659e-05
5	0.000212058
6	0.000659476
7	0.000120364
8	0.000232299
9	7.3403e-05
10	0.00104583
11	0.00043153
12	9.92884e-05
13	2.64995e-05
14	2.48242e-05
15	0.000237415
16	0.000674809
17	8.98402e-05
18	0.000280359
19	8.07378e-05
20	2.35891e-06
21	7.45256e-06
22	3.48393e-05
23	2.34398e-05
24	1.82424e-05
25	0.00154719
26	0.00672889
27	0.00174225
28	3.78651e-05
29	7.51434e-06
30	7.428e-06
31	2.3504e-06
32	1.08255e-05
33	1.5608e-05
34	7.3728e-05
35	3.68149e-05
36	2.71154e-05
37	5.32214e-06
38	4.81941e-06
39	1.06969e-06
40	3.53132e-06
41	1.92324e-06
42	9.8115e-06
43	2.20623e-05
44	5.58576e-05
45	1.17722e-05
46	2.39389e-06
47	4.83886e-07
48	1.11712e-06
49	3.60921e-07
50	1.62552e-06
51	3.35906e-05
52	0.000147662
53	4.02422e-05
54	1.08893e-06
55	2.09411e-07
56	2.92285e-07
57	7.13692e-08
58	2.57545e-07
59	2.55311e-07
60	1.32696e-06
