# Supplementary material for: Heterogeneity and multi-scale dynamics in the molecular bearing of the bacterial flagellum
Source: Nat Commun. 2026 Jun 12;17:7496. doi: 10.1038/s41467-026-74079-9 (PMC13408457; doi:10.1038/s41467-026-74079-9)
Supplement: Supplementary file 12 — Source Data [file 41467_2026_74079_MOESM12_ESM.zip › Source data/Supplementary/Fig S18 data.xlsx]

## Sheet: Top
1.00001	0.945972	0.800763	0.606578	0.411198	0.249501	0.135584	0.0661304	0.0291902	0.0120437	0.00521185	0.00306889	0.00282193	0.00327269	0.00395298	0.00467203	0.00532774	0.00584557	0.00616779	0.00625809	0.00610906	0.00574975	0.00525904	0.00480027	0.00470533	0.00564542	0.00891064	0.0167546	0.0326247	0.0609398	0.106028	0.170101	0.250759	0.339269	0.421097	0.4794	0.500572	0.479374	0.421035	0.339153	0.250559	0.169774	0.105516	0.0601762	0.0315392	0.0152867	0.00702702	0.00335852	0.00208736	0.0019861
0.945968	0.894858	0.757502	0.573825	0.389027	0.236111	0.12842	0.0628294	0.0280507	0.0120676	0.00592738	0.00431713	0.00459395	0.00560987	0.00689199	0.00821514	0.0094274	0.0103999	0.0110257	0.0112337	0.0110016	0.0103646	0.00942151	0.00834914	0.00744805	0.00724575	0.00867631	0.0133079	0.0234975	0.0422425	0.0724657	0.115647	0.170141	0.230011	0.285392	0.324859	0.339184	0.32481	0.285278	0.229798	0.169774	0.115047	0.0715317	0.0408575	0.021544	0.0106942	0.00537082	0.00331263	0.00307152	0.00383347
0.800752	0.757496	0.641243	0.485792	0.329417	0.200065	0.109052	0.0537574	0.0246552	0.0116041	0.00705255	0.00651846	0.0077606	0.0097769	0.0121069	0.0144719	0.0166357	0.018377	0.0195061	0.0198941	0.0194969	0.0183661	0.016647	0.0145721	0.0124673	0.0107943	0.0102433	0.0118642	0.0171602	0.0279995	0.0461802	0.0725894	0.106166	0.143186	0.177487	0.201945	0.210809	0.201858	0.177283	0.142806	0.105514	0.071526	0.044531	0.0255656	0.0137498	0.00734358	0.00460172	0.00420909	0.00534532	0.00754119
0.606556	0.573806	0.485777	0.368084	0.249732	0.151918	0.0832477	0.0417826	0.0203605	0.0113553	0.00909512	0.0102121	0.0130003	0.0166446	0.0206856	0.0247507	0.0284647	0.0314548	0.0333968	0.0340691	0.0333936	0.0314523	0.0284762	0.0248134	0.0208948	0.0172184	0.0143708	0.0130831	0.0142793	0.0190342	0.0283402	0.0426455	0.061279	0.0820536	0.101403	0.115226	0.120212	0.115076	0.101055	0.0814041	0.0601635	0.0408322	0.0255365	0.014914	0.00854156	0.00554487	0.00508464	0.00658693	0.00973896	0.0143446
0.411153	0.388982	0.329367	0.249688	0.169637	0.103626	0.0575506	0.0301749	0.016738	0.0121678	0.0127032	0.0161085	0.0212131	0.0273664	0.0340643	0.0407735	0.0468979	0.0518287	0.0550324	0.0561433	0.0550314	0.0518287	0.0469056	0.0408079	0.0341741	0.0276606	0.0218999	0.0174976	0.0150505	0.0151373	0.0182219	0.024442	0.0333345	0.0436483	0.0534273	0.0604554	0.0629514	0.0602089	0.0528542	0.04258	0.0315018	0.0214683	0.0136362	0.00842431	0.00575466	0.00538483	0.00716029	0.0111021	0.0173298	0.0258712
0.249417	0.236014	0.19994	0.151771	0.1035	0.0639412	0.0367742	0.0213819	0.015031	0.0148057	0.0185633	0.025026	0.0334596	0.0433068	0.0539418	0.0645749	0.0742775	0.0820887	0.0871643	0.0889248	0.087164	0.082089	0.0742817	0.0645919	0.0539941	0.0434441	0.0337719	0.0256295	0.0194868	0.0156487	0.0142492	0.0151977	0.0180908	0.0221539	0.0263001	0.0293511	0.0303694	0.028961	0.0253934	0.0204648	0.0151959	0.0105076	0.00703263	0.00511869	0.00497434	0.00685193	0.0111654	0.0184762	0.0293277	0.0439571
0.135434	0.128229	0.108786	0.0828938	0.0571415	0.0364315	0.0229236	0.0164927	0.0159005	0.0198196	0.0273065	0.037792	0.0508392	0.0658872	0.0820888	0.0982754	0.113043	0.124932	0.132657	0.135336	0.132657	0.124932	0.113045	0.0982829	0.0821115	0.0659456	0.0509681	0.0380265	0.0276133	0.0199047	0.0148225	0.012084	0.0112302	0.0116493	0.0126319	0.0134797	0.0136509	0.0128863	0.0112531	0.009082	0.00683351	0.00496852	0.0038916	0.00399285	0.00576064	0.00990035	0.017381	0.0293389	0.0467967	0.0702199
0.0658734	0.0624801	0.0532426	0.041049	0.0292203	0.0203161	0.0156334	0.0154293	0.0194752	0.027513	0.0394182	0.0551026	0.074296	0.0963335	0.120033	0.143705	0.165299	0.182684	0.19398	0.197899	0.19398	0.182684	0.1653	0.143708	0.120042	0.0963562	0.0743442	0.0551838	0.0394988	0.0274234	0.0187217	0.0129182	0.00940816	0.00754099	0.00668578	0.00629253	0.00594983	0.00542521	0.00467064	0.00378967	0.00298637	0.00253173	0.00278046	0.00424923	0.00773581	0.014425	0.0258999	0.0439654	0.0702216	0.105403
0.028769	0.0274483	0.0237322	0.0189874	0.0148324	0.0126394	0.0133324	0.0174852	0.0255396	0.0379456	0.0551337	0.0773392	0.10436	0.135338	0.168639	0.201897	0.232236	0.256661	0.272532	0.278037	0.272532	0.256661	0.232237	0.201898	0.168642	0.135346	0.104377	0.0773641	0.0551471	0.0378652	0.0251393	0.0162766	0.0104539	0.00685326	0.00474845	0.00355242	0.00283721	0.00233395	0.00191749	0.00158343	0.00143314	0.00168792	0.00275137	0.00532576	0.0105608	0.0201755	0.0364512	0.0619716	0.0990173	0.148638
0.0113837	0.0110843	0.0100546	0.00898082	0.00873638	0.0102166	0.0142818	0.0217982	0.0336906	0.0509163	0.0743165	0.104364	0.140862	0.182684	0.227638	0.272532	0.313486	0.346456	0.367879	0.375311	0.367879	0.346456	0.313486	0.272532	0.227639	0.182687	0.140867	0.104371	0.0743156	0.0508732	0.0335143	0.0212949	0.0131133	0.00790004	0.00473269	0.00288583	0.0018359	0.00124066	0.000909939	0.000782669	0.000926402	0.00157715	0.00323539	0.00682203	0.0138688	0.0266697	0.0482643	0.0820886	0.131173	0.196912
0.00422213	0.00440359	0.00459903	0.00525364	0.00699666	0.0106217	0.0170959	0.0275778	0.0433932	0.0659177	0.0963426	0.13534	0.182685	0.236928	0.29523	0.353455	0.40657	0.449329	0.477114	0.486752	0.477114	0.449329	0.40657	0.353455	0.295231	0.236929	0.182686	0.135342	0.0963407	0.0658997	0.0433267	0.0273943	0.0166769	0.0097989	0.00558315	0.00311094	0.00172105	0.000976117	0.000621532	0.000557504	0.000843228	0.00175221	0.0038954	0.00841534	0.0172208	0.0331723	0.0600576	0.102158	0.163246	0.245061
0.00164772	0.00206911	0.00283738	0.00435482	0.00723287	0.0123344	0.0208138	0.0341266	0.0539681	0.0820984	0.120036	0.16864	0.227638	0.29523	0.367879	0.440432	0.506617	0.559898	0.594521	0.606531	0.594521	0.559898	0.506617	0.440432	0.36788	0.29523	0.227638	0.16864	0.120035	0.0820921	0.0539462	0.0340676	0.0206806	0.0120747	0.00678879	0.00368478	0.00194389	0.00102252	0.000599356	0.00053974	0.000899307	0.00198851	0.00451637	0.00981681	0.0201218	0.0387768	0.0702121	0.119433	0.190853	0.286505
0.00086686	0.00143111	0.00251149	0.00454295	0.0082047	0.0144912	0.0247689	0.0407843	0.0645799	0.0982773	0.143705	0.201897	0.272532	0.353455	0.440432	0.527292	0.606531	0.67032	0.71177	0.726149	0.71177	0.67032	0.606531	0.527292	0.440432	0.353455	0.272532	0.201897	0.143705	0.0982755	0.0645736	0.0407675	0.0247314	0.0144184	0.00808086	0.00435798	0.00227064	0.00116751	0.000660423	0.000579291	0.000971725	0.00217088	0.00495134	0.0107763	0.0220966	0.0425866	0.0771123	0.131172	0.209611	0.314664
0.000694901	0.00136027	0.00264689	0.00504233	0.0093134	0.0165935	0.0284501	0.0468932	0.074276	0.113042	0.165299	0.232236	0.313486	0.40657	0.506617	0.606531	0.697676	0.771052	0.818731	0.83527	0.818731	0.771052	0.697676	0.606531	0.506617	0.40657	0.313486	0.232236	0.165299	0.113042	0.0742744	0.046889	0.0284408	0.0165755	0.00928324	0.00499897	0.00259636	0.00132492	0.000734159	0.000618355	0.00100926	0.00224112	0.0051082	0.0111178	0.0227976	0.0439382	0.07956	0.135335	0.216265	0.324652
0.000694203	0.00143354	0.00286619	0.00552788	0.0102626	0.0183203	0.0314323	0.0518201	0.0820855	0.12493	0.182684	0.256661	0.346456	0.449329	0.559898	0.67032	0.771052	0.852144	0.904837	0.923116	0.904837	0.852144	0.771052	0.67032	0.559898	0.449329	0.346456	0.256661	0.182684	0.12493	0.0820852	0.0518193	0.0314303	0.0183166	0.0102569	0.00552137	0.00286484	0.00145619	0.000792947	0.000636188	0.000994219	0.00217887	0.00495378	0.0107769	0.0220966	0.0425866	0.0771123	0.131172	0.209611	0.314664
0.000721038	0.00150696	0.00303054	0.00585995	0.0108906	0.0194491	0.0333738	0.0550235	0.087161	0.132656	0.19398	0.272532	0.367879	0.477114	0.594521	0.71177	0.818731	0.904837	0.960789	0.980199	0.960789	0.904837	0.818731	0.71177	0.594521	0.477114	0.367879	0.272532	0.19398	0.132656	0.087161	0.0550235	0.0333739	0.0194494	0.0108913	0.005863	0.00304137	0.00154209	0.000826578	0.000628704	0.000928448	0.00199493	0.00451592	0.00981527	0.0201207	0.0387763	0.0702119	0.119433	0.190854	0.286505
0.000732468	0.00153444	0.00308925	0.00597643	0.0111093	0.0198413	0.0340475	0.0561348	0.0889216	0.135335	0.197899	0.278037	0.375311	0.486752	0.606531	0.726149	0.83527	0.923116	0.980199	1	0.980199	0.923116	0.83527	0.726149	0.606531	0.486752	0.375311	0.278037	0.197899	0.135335	0.0889221	0.0561358	0.0340494	0.0198446	0.0111151	0.00598664	0.00310879	0.00157715	0.00083699	0.000604235	0.000829784	0.0017268	0.00387512	0.00840322	0.0172149	0.03317	0.060057	0.102158	0.163246	0.245061
0.000717419	0.00150354	0.00302764	0.00585776	0.0108891	0.0194482	0.0333733	0.0550232	0.0871609	0.132655	0.19398	0.272532	0.367879	0.477114	0.594521	0.71177	0.818731	0.904837	0.960789	0.980199	0.960789	0.904837	0.818731	0.71177	0.594521	0.477114	0.367879	0.272532	0.19398	0.132656	0.0871626	0.055027	0.0333804	0.0194609	0.0109098	0.00588967	0.00307543	0.00157768	0.000846715	0.000591655	0.000737744	0.001438	0.00315	0.0067774	0.0138492	0.0266629	0.0482629	0.0820889	0.131173	0.196913
0.000675563	0.00141591	0.00285127	0.00551659	0.0102549	0.0183157	0.0314298	0.0518189	0.082085	0.12493	0.182684	0.256661	0.346456	0.449329	0.559898	0.67032	0.771052	0.852144	0.904837	0.923116	0.904837	0.852144	0.771052	0.67032	0.559898	0.449329	0.346456	0.256661	0.182685	0.124933	0.0820913	0.051832	0.0314548	0.0183596	0.0103259	0.00562243	0.00299801	0.00160927	0.00092959	0.000671354	0.000740322	0.00123426	0.00249303	0.0051994	0.01051	0.0201609	0.0364504	0.0619742	0.0990197	0.14864
0.000611319	0.00128123	0.00258001	0.0049917	0.00927912	0.0165728	0.0284389	0.0468877	0.0742736	0.113042	0.165299	0.232236	0.313486	0.40657	0.506617	0.606531	0.697676	0.771052	0.818731	0.83527	0.818731	0.771052	0.697676	0.606531	0.506617	0.40657	0.313487	0.232238	0.165302	0.11305	0.0742937	0.0469297	0.0285192	0.0167138	0.00950625	0.00532769	0.0030373	0.00185689	0.00129079	0.00105814	0.00105105	0.00132513	0.00212573	0.00394974	0.0076302	0.0144064	0.0259099	0.0439791	0.0702312	0.105408
0.000531802	0.00111431	0.0022435	0.00434015	0.00806742	0.0144081	0.0247239	0.0407625	0.0645705	0.0982737	0.143704	0.201897	0.272532	0.353455	0.440432	0.527292	0.606531	0.67032	0.71177	0.726149	0.71177	0.67032	0.606531	0.527292	0.440432	0.353455	0.272533	0.2019	0.143714	0.0982997	0.0646297	0.040886	0.0249605	0.0148234	0.00873604	0.00532771	0.00358217	0.0027817	0.00244642	0.0022888	0.00218758	0.00217774	0.00245497	0.00339712	0.00560132	0.00991874	0.0174432	0.0293923	0.04683	0.0702372
0.000446121	0.000933287	0.00187693	0.00362837	0.00674147	0.0120372	0.0206531	0.034049	0.0539346	0.0820855	0.120032	0.168638	0.227638	0.29523	0.367879	0.440432	0.506617	0.559898	0.594521	0.606531	0.594521	0.559898	0.506617	0.440432	0.36788	0.295231	0.227641	0.168649	0.12006	0.0821556	0.0540942	0.0343823	0.0212915	0.0131585	0.00854727	0.00629534	0.00548948	0.00542271	0.00556872	0.00558335	0.00531789	0.00482095	0.00431811	0.00417965	0.0048963	0.00707126	0.0114082	0.0186506	0.0294289	0.0440076
0.000367527	0.000761531	0.0015211	0.00292751	0.00542498	0.00967264	0.016584	0.0273314	0.0432875	0.0658773	0.0963289	0.135336	0.182684	0.236928	0.29523	0.353455	0.40657	0.449329	0.477114	0.486752	0.477114	0.449329	0.40657	0.353455	0.295231	0.236931	0.182692	0.135361	0.0963982	0.0660498	0.0436809	0.0281543	0.0181617	0.0124459	0.0098944	0.00953152	0.0104685	0.011878	0.0130358	0.0134201	0.0128123	0.0113327	0.00938107	0.00751104	0.00630229	0.00628447	0.00791896	0.0115978	0.0176041	0.0260043
0.000325389	0.000642637	0.00123836	0.00232652	0.00424846	0.00751356	0.0128291	0.0211024	0.0333941	0.0508042	0.0742791	0.104353	0.140859	0.182684	0.227638	0.272532	0.313486	0.346456	0.367879	0.375311	0.367879	0.346456	0.313486	0.272532	0.22764	0.18269	0.140879	0.10441	0.0744341	0.051191	0.0342789	0.0229572	0.0163928	0.0137886	0.0143754	0.0173062	0.0215493	0.0258896	0.0290991	0.0302337	0.0289135	0.0254317	0.0206225	0.015555	0.011209	0.00827301	0.00711015	0.00783543	0.0104076	0.0146624
0.000406937	0.000695074	0.00117611	0.00199702	0.00340605	0.00578518	0.00966993	0.0157455	0.0248072	0.0376737	0.0550453	0.0773143	0.104354	0.135337	0.168639	0.201897	0.232236	0.256661	0.272532	0.278037	0.272532	0.256661	0.232237	0.201898	0.168642	0.135348	0.104393	0.0774287	0.0553582	0.0384589	0.0266127	0.0195485	0.0170064	0.0187467	0.0243795	0.0330849	0.0433936	0.0532309	0.0603258	0.0628779	0.0601809	0.0528708	0.0426575	0.0316792	0.0218114	0.014232	0.00935355	0.00702586	0.00681876	0.00823075
0.000875001	0.00126751	0.00175006	0.00238651	0.00333726	0.0048905	0.00746813	0.0116039	0.0178977	0.0269456	0.039243	0.0550577	0.074287	0.0963324	0.120033	0.143705	0.165299	0.182684	0.19398	0.197899	0.19398	0.182684	0.1653	0.143706	0.120039	0.096353	0.0743543	0.0552604	0.0398048	0.0283719	0.021212	0.018649	0.0211636	0.0292387	0.0429325	0.0613023	0.0819894	0.101329	0.115168	0.120177	0.115061	0.101062	0.0814395	0.060245	0.040988	0.0258005	0.0153095	0.00904339	0.00601687	0.00519559
0.00244384	0.00330317	0.00407502	0.00467469	0.00516045	0.00578079	0.00695263	0.00918636	0.0129982	0.0188389	0.0270369	0.0377388	0.050836	0.06589	0.08209	0.0982754	0.113043	0.124931	0.132656	0.135336	0.132657	0.124932	0.113044	0.0982782	0.0820987	0.0659197	0.0509348	0.0380448	0.0279076	0.0211044	0.0183767	0.0208274	0.0299202	0.0470999	0.0729785	0.106299	0.14321	0.177474	0.201926	0.210795	0.201851	0.177286	0.142821	0.105548	0.0715914	0.0446383	0.0257169	0.0139185	0.007442	0.00443943
0.00680302	0.00903178	0.0107833	0.0116404	0.0114965	0.0106597	0.00976552	0.00955868	0.0106772	0.0135378	0.0183279	0.0250412	0.0334972	0.0433265	0.0539481	0.0645755	0.0742763	0.0820875	0.0871636	0.0889247	0.0871643	0.0820889	0.0742786	0.0645793	0.0539573	0.0433565	0.0336029	0.0253948	0.0194085	0.0165226	0.0181141	0.0262831	0.0437621	0.0732396	0.11601	0.170294	0.230065	0.285405	0.324858	0.33918	0.324808	0.285279	0.229804	0.169787	0.115072	0.0715712	0.0409081	0.0215868	0.0106791	0.00519717
0.0173669	0.0229596	0.0271952	0.028901	0.0276454	0.0239873	0.0192372	0.0148949	0.0121147	0.0114633	0.0129871	0.0164244	0.0213867	0.0274361	0.0340846	0.0407755	0.0468949	0.0518255	0.0550305	0.0561431	0.0550325	0.0518291	0.0468995	0.0407797	0.0340863	0.0274362	0.0214101	0.016601	0.013784	0.0142231	0.0200575	0.0345763	0.0620322	0.106605	0.170386	0.250889	0.339323	0.421116	0.479406	0.500572	0.479374	0.421035	0.339155	0.250564	0.169783	0.105529	0.06019	0.0315429	0.0152544	0.00690936
0.0398913	0.0526835	0.0622817	0.065932	0.0625548	0.0533069	0.0410257	0.0289333	0.0194176	0.0135041	0.0110596	0.0113463	0.013512	0.0168318	0.020737	0.0247551	0.0284567	0.0314464	0.033392	0.0340688	0.0333969	0.0314552	0.0284668	0.024759	0.0207145	0.0167349	0.0132501	0.0108185	0.0103647	0.0135814	0.0234242	0.0444508	0.0825407	0.14347	0.23017	0.339354	0.459178	0.569959	0.648893	0.677561	0.648873	0.569909	0.459075	0.339153	0.229798	0.142807	0.0814047	0.04258	0.0204622	0.00907313
0.0820995	0.108398	0.128083	0.135454	0.128242	0.108762	0.0827609	0.0567525	0.0355117	0.021003	0.0128254	0.00938804	0.00895848	0.0101933	0.0122145	0.0144765	0.0166144	0.0183561	0.0194941	0.0198934	0.0195061	0.0183776	0.0166383	0.0144819	0.0121419	0.00988496	0.00805472	0.00721374	0.00844394	0.0138369	0.0270938	0.0539297	0.101709	0.177665	0.285492	0.42115	0.569969	0.707529	0.805538	0.841136	0.805527	0.707499	0.569907	0.421031	0.285271	0.177271	0.101035	0.0528199	0.0253383	0.0111676
0.151248	0.199683	0.235911	0.249419	0.236001	0.199887	0.151619	0.103137	0.0631673	0.0352546	0.0185963	0.0102247	0.00695938	0.00640054	0.00707921	0.00820589	0.00937179	0.0103492	0.0109972	0.0112326	0.0110256	0.0104005	0.00943033	0.00822648	0.00693119	0.00573003	0.00491732	0.00506748	0.00737904	0.014229	0.0298481	0.0607725	0.11542	0.20206	0.324925	0.479436	0.648905	0.805542	0.91714	0.957674	0.917133	0.805524	0.648869	0.479365	0.324794	0.201829	0.115026	0.0601255	0.0288288	0.0126848
0.249357	0.329202	0.388914	0.411148	0.388962	0.329313	0.249558	0.169353	0.10305	0.0564582	0.0282233	0.013435	0.00685531	0.00456456	0.00421283	0.0046033	0.00518927	0.00572771	0.00610282	0.00625653	0.00616757	0.00584621	0.00533078	0.00468383	0.00399368	0.00339714	0.00315549	0.00383768	0.00668041	0.0141648	0.0307177	0.0631789	0.120355	0.210896	0.339235	0.5006	0.677574	0.841142	0.957676	1	0.957671	0.84113	0.677549	0.500553	0.33915	0.210749	0.120108	0.0627801	0.0300985	0.0132395
0.367882	0.485677	0.573763	0.60655	0.573789	0.485735	0.367989	0.249534	0.151529	0.0825279	0.0405187	0.0182497	0.00799621	0.00399306	0.00280705	0.00272099	0.00298685	0.00330643	0.00356122	0.0037004	0.00370332	0.00356935	0.00331528	0.00297505	0.00260579	0.00231398	0.00233133	0.00319179	0.00607613	0.0133627	0.0292973	0.0604378	0.115226	0.201953	0.324868	0.479408	0.648892	0.805536	0.917137	0.957673	0.917132	0.805524	0.648868	0.479365	0.324793	0.201828	0.115024	0.0601239	0.0288277	0.012686
0.485673	0.641183	0.75747	0.800748	0.757485	0.641216	0.485733	0.329296	0.199832	0.108628	0.0530209	0.0234363	0.00967862	0.00414571	0.00232074	0.00195805	0.00209471	0.00236113	0.0026202	0.00281552	0.00291955	0.00292003	0.00281809	0.00263028	0.00239612	0.00220277	0.00225217	0.00301602	0.00553711	0.0119115	0.025875	0.0531932	0.101285	0.177433	0.285371	0.421091	0.569941	0.707517	0.805534	0.841134	0.805526	0.707499	0.569907	0.42103	0.285269	0.177268	0.10103	0.0528135	0.0253325	0.0111674
0.573754	0.757467	0.894843	0.945966	0.894852	0.757489	0.573797	0.388971	0.236003	0.128226	0.0624947	0.0274999	0.0112013	0.00462446	0.00244144	0.00200796	0.00219382	0.0025666	0.00296371	0.00331237	0.00356877	0.00370366	0.0037025	0.00356948	0.00333533	0.00307711	0.00297082	0.00341344	0.00526263	0.0102223	0.0213134	0.0431868	0.0818209	0.143081	0.229972	0.339259	0.459136	0.569941	0.648887	0.677559	0.648873	0.569908	0.459074	0.33915	0.229792	0.142797	0.0813892	0.0425589	0.0204395	0.00906025
0.606531	0.800739	0.945963	1.00001	0.945972	0.800763	0.606578	0.411198	0.249501	0.135584	0.0661304	0.0291902	0.0120437	0.00521185	0.00306889	0.00282193	0.00327269	0.00395298	0.00467203	0.00532774	0.00584557	0.00616779	0.00625809	0.00610906	0.00574975	0.00525904	0.00480027	0.00470533	0.00564542	0.00891064	0.0167546	0.0326247	0.0609398	0.106028	0.170101	0.250759	0.339269	0.421097	0.4794	0.500572	0.479374	0.421034	0.339152	0.250556	0.169767	0.105502	0.0601456	0.0314798	0.0151791	0.00684587
0.573754	0.757467	0.894843	0.945968	0.894858	0.757502	0.573825	0.389027	0.236111	0.12842	0.0628294	0.0280507	0.0120676	0.00592738	0.00431713	0.00459395	0.00560987	0.00689199	0.00821514	0.0094274	0.0103999	0.0110257	0.0112337	0.0110016	0.0103646	0.00942151	0.00834914	0.00744805	0.00724575	0.00867631	0.0133079	0.0234975	0.0422425	0.0724657	0.115647	0.170141	0.230011	0.285392	0.324859	0.339184	0.32481	0.285277	0.229795	0.169768	0.115033	0.0714995	0.0407906	0.0214142	0.0104593	0.00497509
0.485673	0.641183	0.757472	0.800752	0.757496	0.641243	0.485792	0.329417	0.200065	0.109052	0.0537574	0.0246552	0.0116041	0.00705255	0.00651846	0.0077606	0.0097769	0.0121069	0.0144719	0.0166357	0.018377	0.0195061	0.0198941	0.0194969	0.0183661	0.016647	0.0145721	0.0124673	0.0107943	0.0102433	0.0118642	0.0171602	0.0279995	0.0461802	0.0725894	0.106166	0.143186	0.177487	0.201945	0.210809	0.201857	0.177281	0.142801	0.105501	0.0714963	0.044465	0.0254283	0.0134834	0.00686165	0.00378973
0.367882	0.485677	0.573765	0.606556	0.573806	0.485777	0.368084	0.249732	0.151918	0.0832477	0.0417826	0.0203605	0.0113553	0.00909512	0.0102121	0.0130003	0.0166446	0.0206856	0.0247507	0.0284647	0.0314548	0.0333968	0.0340691	0.0333936	0.0314523	0.0284762	0.0248134	0.0208948	0.0172184	0.0143708	0.0130831	0.0142793	0.0190342	0.0283402	0.0426455	0.061279	0.0820536	0.101403	0.115226	0.120212	0.115075	0.101052	0.0813947	0.0601394	0.040775	0.0254091	0.0146494	0.00802815	0.00461592	0.00351949
0.249356	0.329201	0.388914	0.411153	0.388982	0.329367	0.249688	0.169637	0.103626	0.0575506	0.0301749	0.016738	0.0121678	0.0127032	0.0161085	0.0212131	0.0273664	0.0340643	0.0407735	0.0468979	0.0518287	0.0550324	0.0561433	0.0550314	0.0518287	0.0469056	0.0408079	0.0341741	0.0276606	0.0218999	0.0174976	0.0150505	0.0151373	0.0182219	0.024442	0.0333345	0.0436483	0.0534272	0.0604552	0.0629507	0.0602067	0.0528478	0.0425629	0.0314582	0.0213646	0.0134056	0.00794513	0.00482499	0.00370272	0.00432617
0.151245	0.199679	0.235907	0.249417	0.236014	0.19994	0.151771	0.1035	0.0639412	0.0367742	0.0213819	0.015031	0.0148057	0.0185633	0.025026	0.0334596	0.0433068	0.0539418	0.0645749	0.0742775	0.0820887	0.0871643	0.0889248	0.087164	0.082089	0.0742817	0.0645919	0.0539941	0.0434441	0.0337719	0.0256295	0.0194868	0.0156487	0.0142492	0.0151977	0.0180908	0.0221539	0.0263	0.0293508	0.0303682	0.0289573	0.0253826	0.0204356	0.0151217	0.0103312	0.00664035	0.00430358	0.00339292	0.00399057	0.00634439
0.0820935	0.108388	0.128067	0.135434	0.128229	0.108786	0.0828938	0.0571415	0.0364315	0.0229236	0.0164927	0.0159005	0.0198196	0.0273065	0.037792	0.0508392	0.0658872	0.0820888	0.0982754	0.113043	0.124932	0.132657	0.135336	0.132657	0.124932	0.113045	0.0982829	0.0821115	0.0659456	0.0509681	0.0380265	0.0276133	0.0199047	0.0148225	0.012084	0.0112302	0.0116493	0.0126317	0.0134791	0.0136489	0.0128804	0.0112359	0.00903532	0.00671492	0.00468659	0.00326474	0.00269031	0.00323354	0.0053279	0.00967713
0.0398787	0.0526605	0.0622429	0.0658734	0.0624801	0.0532426	0.041049	0.0292203	0.0203161	0.0156334	0.0154293	0.0194752	0.027513	0.0394182	0.0551026	0.074296	0.0963335	0.120033	0.143705	0.165299	0.182684	0.19398	0.197899	0.19398	0.182684	0.1653	0.143708	0.120042	0.0963562	0.0743442	0.0551838	0.0394988	0.0274234	0.0187217	0.0129182	0.00940815	0.00754092	0.00668553	0.00629165	0.00594694	0.0054163	0.00464481	0.00371959	0.00280834	0.00210849	0.00183943	0.00229388	0.00394218	0.00756098	0.0143349
0.0173432	0.0229145	0.0271151	0.028769	0.0274483	0.0237322	0.0189874	0.0148324	0.0126394	0.0133324	0.0174852	0.0255396	0.0379456	0.0551337	0.0773392	0.10436	0.135338	0.168639	0.201897	0.232236	0.256661	0.272532	0.278037	0.272532	0.256661	0.232237	0.201898	0.168642	0.135346	0.104377	0.0773641	0.0551471	0.0378652	0.0251393	0.0162766	0.0104539	0.00685317	0.0047481	0.00355118	0.00283314	0.00232138	0.00188107	0.00148461	0.00118209	0.00109105	0.00142431	0.00256826	0.00521094	0.0104957	0.020142
0.00676141	0.00895084	0.0106346	0.0113837	0.0110843	0.0100546	0.00898082	0.00873638	0.0102166	0.0142818	0.0217982	0.0336906	0.0509163	0.0743165	0.104364	0.140862	0.182684	0.227638	0.272532	0.313486	0.346456	0.367879	0.375311	0.367879	0.346456	0.313486	0.272532	0.227639	0.182687	0.140867	0.104371	0.0743156	0.0508732	0.0335143	0.0212949	0.0131133	0.00789992	0.00473223	0.0028842	0.00183051	0.00122401	0.000861691	0.000651749	0.000593803	0.000786432	0.00147732	0.00316894	0.00678135	0.013846	0.0266581
0.00237523	0.0031675	0.00382029	0.00422213	0.00440359	0.00459903	0.00525364	0.00699666	0.0106217	0.0170959	0.0275778	0.0433932	0.0659177	0.0963426	0.13534	0.182685	0.236928	0.29523	0.353455	0.40657	0.449329	0.477114	0.486752	0.477114	0.449329	0.40657	0.353455	0.295231	0.236929	0.182686	0.135342	0.0963407	0.0658997	0.0433267	0.0273943	0.0166769	0.00979874	0.00558257	0.00310891	0.00171435	0.00095539	0.000561486	0.000394572	0.000429301	0.000768156	0.00170743	0.00386899	0.00840039	0.0172129	0.0331683
0.000768099	0.00105359	0.00134227	0.00164772	0.00206911	0.00283738	0.00435482	0.00723287	0.0123344	0.0208138	0.0341266	0.0539681	0.0820984	0.120036	0.16864	0.227638	0.29523	0.367879	0.440432	0.506617	0.559898	0.594521	0.606531	0.594521	0.559898	0.506617	0.440432	0.36788	0.29523	0.227638	0.16864	0.120035	0.0820921	0.0539462	0.0340676	0.0206806	0.0120745	0.00678812	0.00368241	0.00193606	0.000998284	0.000529155	0.000349253	0.000415378	0.000838033	0.00195839	0.0045016	0.00980964	0.0201184	0.0387753
0.000248868	0.000375905	0.00056093	0.00086686	0.00143111	0.00251149	0.00454295	0.0082047	0.0144912	0.0247689	0.0407843	0.0645799	0.0982773	0.143705	0.201897	0.272532	0.353455	0.440432	0.527292	0.606531	0.67032	0.71177	0.726149	0.71177	0.67032	0.606531	0.527292	0.440432	0.353455	0.272532	0.201897	0.143705	0.0982755	0.0645736	0.0407675	0.0247313	0.0144182	0.00808012	0.00435538	0.00226203	0.00114089	0.000583323	0.000370082	0.000440232	0.000907327	0.00214194	0.00493868	0.0107709	0.0220943	0.0425857
0.000102958	0.00019039	0.00035933	0.000694901	0.00136027	0.00264689	0.00504233	0.0093134	0.0165935	0.0284501	0.0468932	0.074276	0.113042	0.165299	0.232236	0.313486	0.40657	0.506617	0.606531	0.697676	0.771052	0.818731	0.83527	0.818731	0.771052	0.697676	0.606531	0.506617	0.40657	0.313486	0.232236	0.165299	0.113042	0.0742744	0.046889	0.0284407	0.0165753	0.00928247	0.00499628	0.00258748	0.00129746	0.000654611	0.000402505	0.000460896	0.000937452	0.00220962	0.00509489	0.0111124	0.0227955	0.0439374
6.90352e-05	0.000151334	0.000327327	0.000694203	0.00143354	0.00286619	0.00552788	0.0102626	0.0183203	0.0314323	0.0518201	0.0820855	0.12493	0.182684	0.256661	0.346456	0.449329	0.559898	0.67032	0.771052	0.852144	0.904837	0.923116	0.904837	0.852144	0.771052	0.67032	0.559898	0.449329	0.346456	0.256661	0.182684	0.12493	0.0820852	0.0518192	0.0314303	0.0183164	0.0102561	0.00551876	0.00285623	0.00142958	0.000715847	0.00042698	0.000462726	0.000915316	0.00214438	0.00493926	0.010771	0.0220943	0.0425857
6.35438e-05	0.000147807	0.000332345	0.000721038	0.00150696	0.00303054	0.00585995	0.0108906	0.0194491	0.0333738	0.0550235	0.087161	0.132656	0.19398	0.272532	0.367879	0.477114	0.594521	0.71177	0.818731	0.904837	0.960789	0.980199	0.960789	0.904837	0.818731	0.71177	0.594521	0.477114	0.367879	0.272532	0.19398	0.132656	0.087161	0.0550235	0.0333738	0.0194492	0.0108907	0.00586063	0.00303353	0.00151786	0.000756377	0.000438217	0.000444519	0.000844448	0.00195793	0.00450006	0.00980858	0.0201179	0.0387751
6.29254e-05	0.000148282	0.000336093	0.000732468	0.00153444	0.00308925	0.00597643	0.0111093	0.0198413	0.0340475	0.0561348	0.0889216	0.135335	0.197899	0.278037	0.375311	0.486752	0.606531	0.726149	0.83527	0.923116	0.980199	1	0.980199	0.923116	0.83527	0.726149	0.606531	0.486752	0.375311	0.278037	0.197899	0.135335	0.0889221	0.0561358	0.0340493	0.0198444	0.0111145	0.00598461	0.00310208	0.00155642	0.000776945	0.000441303	0.000415858	0.000742743	0.00168715	0.00385687	0.00839451	0.0172106	0.0331677
6.13483e-05	0.000144908	0.000328922	0.000717419	0.00150354	0.00302764	0.00585776	0.0108891	0.0194482	0.0333733	0.0550232	0.0871609	0.132655	0.19398	0.272532	0.367879	0.477114	0.594521	0.71177	0.818731	0.904837	0.960789	0.980199	0.960789	0.904837	0.818731	0.71177	0.594521	0.477114	0.367879	0.272532	0.19398	0.132656	0.0871626	0.055027	0.0333804	0.0194608	0.0109093	0.00588804	0.00307004	0.00156102	0.000798467	0.000460736	0.000405144	0.000647285	0.00139192	0.0031243	0.00676173	0.0138392	0.0266567
5.77259e-05	0.000136405	0.000309692	0.000675563	0.00141591	0.00285127	0.00551659	0.0102549	0.0183157	0.0314298	0.0518189	0.082085	0.12493	0.182684	0.256661	0.346456	0.449329	0.559898	0.67032	0.771052	0.852144	0.904837	0.923116	0.904837	0.852144	0.771052	0.67032	0.559898	0.449329	0.346456	0.256661	0.182685	0.124933	0.0820913	0.051832	0.0314548	0.0183595	0.0103256	0.0056212	0.00299395	0.00159669	0.00089317	0.000572531	0.000489263	0.000637396	0.00116597	0.0024419	0.00516009	0.010481	0.0201412
5.22379e-05	0.000123438	0.000280248	0.000611319	0.00128123	0.00258001	0.0049917	0.00927912	0.0165728	0.0284389	0.0468877	0.0742736	0.113042	0.165299	0.232236	0.313486	0.40657	0.506617	0.606531	0.697676	0.771052	0.818731	0.83527	0.818731	0.771052	0.697676	0.606531	0.506617	0.40657	0.313487	0.232238	0.165302	0.11305	0.0742937	0.0469297	0.0285192	0.0167137	0.009506	0.00532681	0.00303442	0.00184798	0.00126497	0.00098806	0.000873024	0.000901895	0.0011847	0.00199438	0.00383658	0.00754231	0.014345
4.54902e-05	0.000107454	0.00024387	0.000531802	0.00111431	0.0022435	0.00434015	0.00806742	0.0144081	0.0247239	0.0407625	0.0645705	0.0982737	0.143704	0.201897	0.272532	0.353455	0.440432	0.527292	0.606531	0.67032	0.71177	0.726149	0.71177	0.67032	0.606531	0.527292	0.440432	0.353455	0.272533	0.2019	0.143714	0.0982997	0.0646297	0.040886	0.0249605	0.0148233	0.00873587	0.00532713	0.00358025	0.00277576	0.00242922	0.00224212	0.00206899	0.0018958	0.00182811	0.00209457	0.00307422	0.0053463	0.0097393
3.84256e-05	9.05432e-05	0.000205	0.000446121	0.000933287	0.00187693	0.00362837	0.00674147	0.0120372	0.0206531	0.034049	0.0539346	0.0820855	0.120032	0.168638	0.227638	0.29523	0.367879	0.440432	0.506617	0.559898	0.594521	0.606531	0.594521	0.559898	0.506617	0.440432	0.36788	0.295231	0.227641	0.168649	0.12006	0.0821556	0.0540942	0.0343823	0.0212915	0.0131585	0.00854717	0.00629497	0.00548828	0.00541899	0.00555795	0.00555414	0.00524368	0.00464452	0.00392583	0.00336454	0.00331488	0.0042099	0.0065872
3.29584e-05	7.65709e-05	0.00017096	0.000367527	0.000761531	0.0015211	0.00292751	0.00542498	0.00967264	0.016584	0.0273314	0.0432875	0.0658773	0.0963289	0.135336	0.182684	0.236928	0.29523	0.353455	0.40657	0.449329	0.477114	0.486752	0.477114	0.449329	0.40657	0.353455	0.295231	0.236931	0.182692	0.135361	0.0963982	0.0660498	0.0436809	0.0281543	0.0181617	0.0124459	0.00989434	0.0095313	0.0104678	0.0118758	0.0130295	0.0134029	0.0127687	0.011229	0.00915046	0.00703185	0.00537262	0.00460236	0.00508485
3.47856e-05	7.63095e-05	0.000160292	0.000325389	0.000642637	0.00123836	0.00232652	0.00424846	0.00751356	0.0128291	0.0211024	0.0333941	0.0508042	0.0742791	0.104353	0.140859	0.182684	0.227638	0.272532	0.313486	0.346456	0.367879	0.375311	0.367879	0.346456	0.313486	0.272532	0.22764	0.18269	0.140879	0.10441	0.0744341	0.051191	0.0342789	0.0229572	0.0163928	0.0137886	0.0143754	0.0173061	0.0215489	0.0258884	0.0290956	0.0302242	0.0288894	0.0253745	0.0204952	0.0152904	0.0106955	0.00734406	0.005545
6.27832e-05	0.000124728	0.000231184	0.000406937	0.000695074	0.00117611	0.00199702	0.00340605	0.00578518	0.00966993	0.0157455	0.0248072	0.0376737	0.0550453	0.0773143	0.104354	0.135337	0.168639	0.201897	0.232236	0.256661	0.272532	0.278037	0.272532	0.256661	0.232237	0.201898	0.168642	0.135348	0.104393	0.0774287	0.0553582	0.0384589	0.0266127	0.0195486	0.0170064	0.0187467	0.0243795	0.0330848	0.0433934	0.0532303	0.060324	0.062873	0.0601684	0.0528411	0.0425914	0.0315419	0.021545	0.0137501	0.00854156
0.000175298	0.000329424	0.000561309	0.000875001	0.00126751	0.00175006	0.00238651	0.00333726	0.0048905	0.00746813	0.0116039	0.0178977	0.0269456	0.039243	0.0550576	0.074287	0.0963324	0.120033	0.143704	0.165299	0.182684	0.19398	0.197899	0.19398	0.182684	0.1653	0.143706	0.120039	0.0963531	0.0743543	0.0552605	0.0398049	0.0283719	0.021212	0.018649	0.0211636	0.0292387	0.0429325	0.0613023	0.0819893	0.101329	0.115168	0.120174	0.115055	0.101047	0.0814073	0.0601781	0.0408582	0.0255656	0.0149137
0.000531657	0.000983971	0.00163473	0.00244384	0.00330317	0.00407502	0.00467469	0.00516044	0.00578079	0.00695263	0.00918635	0.0129982	0.0188389	0.0270368	0.0377388	0.0508359	0.0658899	0.0820899	0.0982753	0.113042	0.124931	0.132656	0.135336	0.132657	0.124932	0.113044	0.0982782	0.0820988	0.0659199	0.050935	0.038045	0.0279077	0.0211045	0.0183768	0.0208275	0.0299202	0.0471	0.0729785	0.106299	0.14321	0.177474	0.201926	0.210794	0.201848	0.177279	0.142806	0.105518	0.071532	0.0445307	0.0255357
0.001509	0.00278319	0.00459687	0.00680302	0.00903178	0.0107833	0.0116404	0.0114965	0.0106597	0.00976551	0.00955866	0.0106771	0.0135377	0.0183278	0.0250411	0.033497	0.0433262	0.0539478	0.0645751	0.0742759	0.082087	0.0871632	0.0889243	0.087164	0.0820887	0.0742785	0.0645793	0.0539575	0.0433568	0.0336033	0.0253953	0.0194089	0.016523	0.0181145	0.0262834	0.0437623	0.0732398	0.11601	0.170294	0.230065	0.285405	0.324858	0.339179	0.324807	0.285276	0.229797	0.169774	0.115047	0.0715249	0.0408302
0.00386943	0.00713116	0.0117625	0.0173669	0.0229596	0.0271952	0.028901	0.0276454	0.0239873	0.0192371	0.0148948	0.0121146	0.0114631	0.0129869	0.0164241	0.0213862	0.0274355	0.0340838	0.0407745	0.0468938	0.0518243	0.0550294	0.056142	0.0550316	0.0518285	0.0468993	0.0407799	0.0340869	0.0274371	0.0214112	0.0166022	0.0137852	0.0142242	0.0200585	0.0345771	0.0620329	0.106606	0.170387	0.250889	0.339323	0.421116	0.479406	0.500572	0.479373	0.421034	0.339153	0.250558	0.169772	0.105511	0.0601585
0.00889752	0.0163946	0.0270332	0.0398913	0.0526835	0.0622817	0.065932	0.0625548	0.0533069	0.0410257	0.0289332	0.0194174	0.0135037	0.0110591	0.0113455	0.0135108	0.0168302	0.020735	0.0247526	0.0284539	0.0314434	0.0333889	0.034066	0.0333946	0.0314538	0.0284663	0.0247595	0.020716	0.0167371	0.0132529	0.0108215	0.0103677	0.0135842	0.0234266	0.0444528	0.0825422	0.143471	0.230171	0.339354	0.459179	0.569959	0.648893	0.677561	0.648873	0.569909	0.459074	0.339151	0.229794	0.1428	0.0813928
0.0183169	0.0337491	0.0556447	0.0820995	0.108398	0.128083	0.135454	0.128242	0.108762	0.0827607	0.0567521	0.0355111	0.0210021	0.012824	0.00938599	0.00895558	0.0101894	0.0122095	0.0144704	0.0166075	0.0183486	0.0194866	0.0198866	0.0195006	0.018374	0.0166371	0.0144832	0.0121454	0.00989045	0.00806154	0.00722122	0.00845143	0.0138439	0.0270999	0.0539347	0.101713	0.177668	0.285494	0.421152	0.569969	0.707529	0.805539	0.841136	0.805527	0.707499	0.569907	0.421031	0.28527	0.177269	0.10103
0.0337468	0.0621782	0.102515	0.151248	0.199683	0.235911	0.249419	0.236001	0.199886	0.151618	0.103136	0.063166	0.0352525	0.018593	0.0102199	0.00695252	0.0063913	0.00706737	0.00819152	0.00935532	0.0103315	0.0109796	0.0112165	0.0110126	0.0103921	0.00942741	0.00822941	0.00693962	0.00574301	0.00493344	0.00508516	0.00739674	0.0142454	0.0298625	0.0607843	0.11543	0.202067	0.324929	0.479439	0.648907	0.805543	0.917141	0.957674	0.917133	0.805524	0.648868	0.479365	0.324793	0.201828	0.115024
0.0556384	0.102513	0.169015	0.249357	0.329202	0.388914	0.411148	0.388962	0.329312	0.249557	0.169351	0.103047	0.0564534	0.0282159	0.013424	0.00683974	0.00454357	0.00418595	0.00457067	0.00515189	0.00568753	0.0060627	0.00621992	0.0061381	0.00582706	0.00532414	0.00469048	0.00401282	0.00342661	0.0031921	0.00387781	0.00672059	0.0142022	0.0307504	0.0632058	0.120376	0.210912	0.339246	0.500608	0.677579	0.841145	0.957678	1	0.957671	0.84113	0.677549	0.500553	0.33915	0.210748	0.120108
0.0820852	0.15124	0.249353	0.367882	0.485677	0.573763	0.606549	0.573788	0.485734	0.367987	0.24953	0.151523	0.0825175	0.0405025	0.0182257	0.00796225	0.00394728	0.0027484	0.0026498	0.0029053	0.00321877	0.00347368	0.00362055	0.00363903	0.00352758	0.00330079	0.00298954	0.00264756	0.00237827	0.00241119	0.00327933	0.00616378	0.0134443	0.0293685	0.0604965	0.115272	0.201987	0.324892	0.479424	0.648902	0.805543	0.917141	0.957675	0.917134	0.805525	0.648869	0.479365	0.324793	0.201828	0.115024
0.108368	0.199666	0.329194	0.485673	0.641183	0.75747	0.800747	0.757483	0.641213	0.485729	0.329288	0.199819	0.108606	0.0529871	0.023386	0.00960743	0.00404975	0.00219782	0.00180885	0.00192378	0.00217742	0.00243673	0.00264814	0.00278481	0.00283247	0.00278772	0.00266065	0.00248367	0.00233751	0.00241954	0.00319949	0.00572083	0.0120824	0.0260242	0.0533161	0.101381	0.177504	0.285422	0.421125	0.569963	0.707531	0.805542	0.841139	0.805528	0.7075	0.569907	0.421031	0.285269	0.177268	0.10103
0.128022	0.235877	0.388896	0.573754	0.757466	0.894842	0.945965	0.89485	0.757484	0.573788	0.388955	0.235976	0.128182	0.0624265	0.0273987	0.011058	0.00443122	0.00219392	0.00170751	0.00184961	0.00219663	0.00259424	0.00297532	0.00329744	0.00352735	0.00364133	0.00363064	0.00351164	0.00334845	0.00330786	0.00378291	0.00563259	0.0105665	0.0216138	0.0434344	0.0820142	0.143224	0.230073	0.339327	0.45918	0.569968	0.648903	0.677568	0.648878	0.569911	0.459075	0.339151	0.229793	0.142797	0.0813892
0.135335	0.249352	0.411112	0.606531	0.800738	0.945961	1	0.945968	0.800753	0.606561	0.411167	0.249448	0.135499	0.0659984	0.0289942	0.0117663	0.00483797	0.00258998	0.00224062	0.00260672	0.00323718	0.00395719	0.00467563	0.0053206	0.00582666	0.00613976	0.00622739	0.00609087	0.00578401	0.00545238	0.00542017	0.00636122	0.00957662	0.0173359	0.0331036	0.0613137	0.106306	0.170297	0.250891	0.339354	0.421149	0.479431	0.500589	0.479383	0.421039	0.339154	0.250557	0.169768	0.105502	0.0601457
0.128022	0.235877	0.388896	0.573754	0.757466	0.894841	0.945964	0.894849	0.757485	0.573793	0.38897	0.236014	0.128262	0.062584	0.0276865	0.0115519	0.00523236	0.00342687	0.00351334	0.00437187	0.00556137	0.0068863	0.00821518	0.00942399	0.0103916	0.0110137	0.0112216	0.0109988	0.0103974	0.00956136	0.00877689	0.00857637	0.00991431	0.0143885	0.0243878	0.0429375	0.0729813	0.116012	0.170387	0.230169	0.285489	0.324916	0.339216	0.324827	0.285286	0.2298	0.16977	0.115034	0.0714999	0.0407908
0.108368	0.199666	0.329193	0.485672	0.641182	0.757468	0.800744	0.75748	0.641212	0.485735	0.329315	0.199892	0.10877	0.0533192	0.0240046	0.0106832	0.00581122	0.00492842	0.00583058	0.00756579	0.00973036	0.0120985	0.0144707	0.0166341	0.0183735	0.0195012	0.0198898	0.0194986	0.0183899	0.0167371	0.0148407	0.0131708	0.0124544	0.0137942	0.0187502	0.0292408	0.047101	0.0732399	0.106605	0.143468	0.17766	0.202047	0.210866	0.201888	0.177297	0.142809	0.105505	0.071498	0.0444657	0.0254286
0.082085	0.15124	0.249353	0.36788	0.485674	0.573759	0.606542	0.573779	0.485725	0.367985	0.249557	0.15162	0.082764	0.0410306	0.0192442	0.00977504	0.00696499	0.00748354	0.00968839	0.0128504	0.0166075	0.020678	0.0247494	0.0284638	0.0314533	0.033395	0.0340678	0.0333958	0.0314671	0.0285287	0.0249675	0.0212966	0.0181651	0.016395	0.0170078	0.0211644	0.0299205	0.0437618	0.062031	0.0825373	0.101701	0.115401	0.12031	0.115128	0.101079	0.0814082	0.0601458	0.0407779	0.0254104	0.0146499
0.0556381	0.102512	0.169014	0.249354	0.329197	0.388904	0.411131	0.388937	0.329279	0.249526	0.169349	0.103136	0.0567531	0.028935	0.0148975	0.00956237	0.00919117	0.0116099	0.0157527	0.0211107	0.0273406	0.0340587	0.0407724	0.0468975	0.0518281	0.0550317	0.0561429	0.055033	0.0518368	0.0469334	0.0408888	0.0343843	0.0281556	0.022958	0.0195491	0.0186493	0.0208273	0.0262825	0.0345744	0.0444458	0.0539174	0.0607433	0.0631128	0.060294	0.0528929	0.0425851	0.0314688	0.0213694	0.0134077	0.007946
0.0337463	0.0621769	0.102513	0.151242	0.199671	0.23589	0.249382	0.235942	0.199802	0.151515	0.103043	0.0631647	0.035511	0.0194178	0.0121155	0.0106785	0.013	0.0178999	0.0248099	0.0333972	0.0432909	0.0539383	0.0645742	0.0742773	0.0820885	0.0871641	0.0889248	0.0871649	0.0820931	0.0742951	0.0646307	0.054095	0.0436814	0.0342792	0.0266129	0.021212	0.0183764	0.0181131	0.0200548	0.0234171	0.0270765	0.0298072	0.030625	0.0290956	0.025454	0.0204708	0.0151384	0.0103388	0.00664365	0.00430496
0.0183158	0.0337467	0.0556393	0.0820884	0.108376	0.128042	0.135381	0.128121	0.108576	0.0825031	0.0564468	0.0352497	0.021001	0.0135035	0.0114633	0.0135382	0.0188395	0.0269464	0.0376746	0.0508053	0.0658785	0.0820868	0.098275	0.113043	0.124931	0.132657	0.135336	0.132657	0.124934	0.113051	0.0983001	0.0821558	0.06605	0.0511911	0.0384589	0.0283717	0.0211039	0.0165212	0.0142194	0.0135719	0.0138135	0.0141737	0.0140397	0.0130908	0.0113445	0.00908896	0.00674032	0.00469812	0.00326976	0.0026924
0.00889566	0.0163903	0.0270238	0.0398714	0.0526437	0.0622058	0.0657949	0.0623214	0.0529348	0.0404776	0.0282045	0.0185881	0.012822	0.0110583	0.0129867	0.0183278	0.027037	0.0392433	0.0550456	0.0742795	0.0963293	0.120032	0.143704	0.165299	0.182684	0.19398	0.197899	0.193981	0.182685	0.165303	0.143715	0.12006	0.0963983	0.0744342	0.0553581	0.0398046	0.0279069	0.0194067	0.0137792	0.0103523	0.0084136	0.00730746	0.00651834	0.00572401	0.00480353	0.00379803	0.00284549	0.00212536	0.00184678	0.00229694
0.00386629	0.00712391	0.0117464	0.0173329	0.0228908	0.0270629	0.0286588	0.0272253	0.0232999	0.0181846	0.0134052	0.0102116	0.00938251	0.0113441	0.0164236	0.0250409	0.0377388	0.0550577	0.0773144	0.104353	0.135336	0.168638	0.201897	0.232236	0.256661	0.272532	0.278037	0.272532	0.256661	0.232238	0.2019	0.168649	0.135361	0.10441	0.0774286	0.0552602	0.038044	0.0253926	0.016595	0.0108031	0.00717595	0.00497834	0.00363592	0.0027537	0.00210406	0.0015948	0.00123428	0.00111475	0.00143462	0.00257257
0.00150394	0.00277145	0.00457077	0.00674749	0.00891885	0.0105641	0.0112349	0.0107833	0.00947105	0.00789718	0.00680992	0.00693939	0.00895003	0.0135086	0.0213853	0.0334967	0.0508358	0.074287	0.104354	0.140859	0.182684	0.227638	0.272532	0.313486	0.346456	0.367879	0.375311	0.36788	0.346456	0.313487	0.272533	0.227641	0.182692	0.140879	0.104392	0.0743539	0.0509338	0.0336002	0.0214029	0.0132317	0.00800948	0.00481066	0.00291415	0.00180758	0.00116269	0.0008005	0.000664254	0.000818419	0.00149124	0.00317475
0.00052385	0.00096579	0.00159416	0.00235717	0.00312602	0.00372892	0.00402921	0.00401321	0.00384217	0.00384824	0.00449817	0.00637131	0.0101809	0.0168268	0.0274342	0.0433258	0.0658897	0.0963323	0.135337	0.182684	0.236928	0.29523	0.353455	0.40657	0.449329	0.477114	0.486752	0.477114	0.449329	0.40657	0.353455	0.295231	0.236931	0.18269	0.135348	0.0963526	0.0659186	0.0433534	0.0274279	0.0167137	0.00983294	0.0056074	0.00311975	0.00171224	0.000951865	0.000587491	0.000520672	0.00080964	0.00172549	0.00387653
0.00016374	0.000302445	0.000500944	0.000745596	0.0010019	0.00122842	0.00140733	0.00158266	0.00189428	0.00260358	0.00411956	0.00703813	0.0121972	0.02073	0.0340818	0.0539471	0.0820897	0.120033	0.168639	0.227638	0.29523	0.367879	0.440432	0.506617	0.559898	0.594521	0.606531	0.594521	0.559898	0.506617	0.440432	0.36788	0.295231	0.227639	0.168642	0.120039	0.0820975	0.0539538	0.0340772	0.0206911	0.0120844	0.00679571	0.0036873	0.00194138	0.0010156	0.000589645	0.000529233	0.000889725	0.00198089	0.00451099
4.63757e-05	8.63545e-05	0.000145123	0.000221927	0.000314017	0.000424621	0.000579058	0.000848732	0.00138239	0.00244634	0.0044774	0.00815044	0.014453	0.0247456	0.0407718	0.0645741	0.0982749	0.143704	0.201897	0.272532	0.353455	0.440432	0.527292	0.606531	0.67032	0.71177	0.726149	0.71177	0.67032	0.606531	0.527292	0.440432	0.353455	0.272532	0.201897	0.143706	0.0982769	0.0645756	0.04077	0.0247341	0.0144209	0.00808268	0.00435865	0.00226999	0.0011657	0.000657884	0.000576541	0.000969214	0.00216888	0.00494993
1.2443e-05	2.39707e-05	4.26827e-05	7.19673e-05	0.000119203	0.000202538	0.00036385	0.000690381	0.00134813	0.00263065	0.00502598	0.00929987	0.016584	0.0284443	0.0468901	0.0742745	0.113042	0.165299	0.232236	0.313486	0.40657	0.506617	0.606531	0.697676	0.771052	0.818731	0.83527	0.818731	0.771052	0.697676	0.606531	0.506617	0.40657	0.313486	0.232237	0.165299	0.113042	0.0742749	0.0468896	0.0284415	0.0165761	0.0092837	0.00499916	0.00259623	0.0013245	0.000733556	0.000617688	0.00100864	0.00224061	0.00510783
3.76646e-06	8.09416e-06	1.68393e-05	3.47856e-05	7.266e-05	0.000154045	0.000328336	0.000693195	0.00143083	0.00286256	0.00552424	0.0102596	0.0183182	0.031431	0.0518195	0.0820852	0.12493	0.182684	0.256661	0.346456	0.449329	0.559898	0.67032	0.771052	0.852144	0.904837	0.923116	0.904837	0.852144	0.771052	0.67032	0.559898	0.449329	0.346456	0.256661	0.182684	0.12493	0.0820853	0.0518194	0.0314306	0.0183169	0.0102571	0.00552155	0.00286494	0.00145619	0.000792847	0.000636008	0.000993991	0.00217863	0.00495356
1.82155e-06	4.58211e-06	1.1265e-05	2.71763e-05	6.42676e-05	0.000148348	0.000332547	0.000720837	0.00150642	0.00302982	0.00585922	0.01089	0.0194487	0.0333735	0.0550233	0.0871609	0.132655	0.19398	0.272532	0.367879	0.477114	0.594521	0.71177	0.818731	0.904837	0.960789	0.980199	0.960789	0.904837	0.818731	0.71177	0.594521	0.477114	0.367879	0.272532	0.19398	0.132656	0.0871611	0.0550238	0.0333742	0.0194499	0.010892	0.00586367	0.00304197	0.0015425	0.000826709	0.000628517	0.000927987	0.0019943	0.00451524
1.43393e-06	3.89269e-06	1.02033e-05	2.58232e-05	6.30547e-05	0.000148378	0.000336129	0.000732432	0.00153434	0.00308912	0.0059763	0.0111092	0.0198412	0.0340475	0.0561348	0.0889216	0.135335	0.197899	0.278037	0.375311	0.486752	0.606531	0.726149	0.83527	0.923116	0.980199	1	0.980199	0.923116	0.83527	0.726149	0.606531	0.486752	0.375311	0.278037	0.197899	0.135336	0.0889226	0.0561367	0.0340508	0.0198466	0.0111176	0.00598939	0.00311132	0.00157895	0.000837643	0.000603572	0.00082797	0.00172426	0.00387236
1.33163e-06	3.67946e-06	9.77678e-06	2.49808e-05	6.13692e-05	0.000144924	0.000328928	0.000717414	0.00150353	0.00302762	0.00585774	0.0108891	0.0194482	0.0333733	0.0550232	0.0871609	0.132655	0.19398	0.272532	0.367879	0.477114	0.594521	0.71177	0.818731	0.904837	0.960789	0.980199	0.960789	0.904837	0.818731	0.71177	0.594521	0.477114	0.36788	0.272532	0.193981	0.132657	0.0871646	0.0550304	0.0333858	0.0194685	0.0109194	0.00590018	0.00308514	0.00158459	0.000849227	0.000589141	0.000730824	0.00142829	0.00313949
1.24273e-06	3.44437e-06	9.17335e-06	2.34763e-05	5.77306e-05	0.00013641	0.000309696	0.000675565	0.00141591	0.00285127	0.00551659	0.0102549	0.0183157	0.0314298	0.0518189	0.082085	0.12493	0.182684	0.256661	0.346456	0.449329	0.559898	0.67032	0.771052	0.852144	0.904837	0.923116	0.904837	0.852144	0.771052	0.67032	0.559898	0.449329	0.346456	0.256662	0.182686	0.124936	0.0820981	0.0518439	0.0314736	0.0183863	0.0103595	0.00565927	0.00303205	0.00163352	0.000938399	0.000662545	0.00071607	0.00120022	0.0024562
1.12389e-06	3.11629e-06	8.30162e-06	2.12476e-05	5.22505e-05	0.000123455	0.000280268	0.00061134	0.00128125	0.00258002	0.0049917	0.0092791	0.0165727	0.0284389	0.0468877	0.0742736	0.113042	0.165299	0.232236	0.313486	0.40657	0.506617	0.606531	0.697676	0.771052	0.818731	0.83527	0.818731	0.771052	0.697676	0.606531	0.506617	0.40657	0.313488	0.23224	0.165308	0.113062	0.0743156	0.0469681	0.0285798	0.0167997	0.00961423	0.0054461	0.00314674	0.00193486	0.00131911	0.00102982	0.000973083	0.00121569	0.00200732
9.83235e-07	2.72518e-06	7.25416e-06	1.85485e-05	4.55661e-05	0.000107561	0.000244	0.000531931	0.00111441	0.00224353	0.00434011	0.00806732	0.014408	0.0247238	0.0407624	0.0645704	0.0982736	0.143704	0.201897	0.272532	0.353455	0.440432	0.527292	0.606531	0.67032	0.71177	0.726149	0.71177	0.67032	0.606531	0.527293	0.440432	0.353456	0.272536	0.201907	0.14373	0.0983329	0.0646942	0.0409991	0.0251393	0.0150767	0.00905443	0.00567686	0.00390485	0.00301159	0.00252992	0.0022053	0.00195769	0.00185505	0.00210582
8.56466e-07	2.36679e-06	6.26751e-06	1.5922e-05	3.88505e-05	9.1146e-05	0.000205729	0.000446845	0.000933828	0.00187713	0.00362817	0.00674093	0.0120365	0.0206524	0.0340484	0.0539342	0.0820852	0.120032	0.168638	0.227638	0.29523	0.367879	0.440432	0.506617	0.559898	0.594521	0.606531	0.594521	0.559898	0.506617	0.440432	0.367881	0.295234	0.227648	0.168667	0.120102	0.0822455	0.0542686	0.0346882	0.0217751	0.0138435	0.00940828	0.00723952	0.00636209	0.00604439	0.00579453	0.00535754	0.00469621	0.00394834	0.00337393
8.61447e-07	2.34712e-06	6.06e-06	1.48989e-05	3.50865e-05	7.959e-05	0.000174608	0.000371152	0.000764242	0.0015221	0.0029265	0.00542227	0.00966902	0.0165803	0.0273284	0.0432853	0.065876	0.0963282	0.135335	0.182684	0.236928	0.29523	0.353455	0.40657	0.449329	0.477114	0.486752	0.477114	0.449329	0.40657	0.353455	0.295233	0.236937	0.18271	0.135406	0.0965027	0.0662729	0.0441133	0.0289127	0.0193609	0.0141447	0.0120298	0.0118732	0.0126327	0.0134199	0.0135958	0.0128601	0.0112705	0.00916852	0.00703939
1.4336e-06	3.78811e-06	9.22474e-06	2.08607e-05	4.43229e-05	8.98405e-05	0.000176638	0.000341634	0.000654784	0.00124288	0.002322	0.00423631	0.00749732	0.0128128	0.0210889	0.0333846	0.0507983	0.074276	0.104351	0.140859	0.182684	0.227638	0.272532	0.313486	0.346456	0.367879	0.375311	0.36788	0.346456	0.313487	0.272534	0.227644	0.182704	0.140918	0.104511	0.0746717	0.0516984	0.0352624	0.0246824	0.0191204	0.0176526	0.0192326	0.0226326	0.0264719	0.0293966	0.030373	0.0289599	0.0254064	0.0205091	0.0152962
4.10028e-06	1.06188e-05	2.48102e-05	5.24675e-05	0.000101032	0.000178992	0.000296739	0.000472086	0.000743791	0.00119424	0.00197889	0.00335733	0.00572003	0.00960438	0.0156912	0.0247689	0.0376503	0.0550328	0.0773085	0.104352	0.135336	0.168638	0.201897	0.232236	0.256661	0.272532	0.278037	0.272532	0.256661	0.232237	0.2019	0.168651	0.135377	0.104474	0.0776397	0.0558538	0.0395175	0.0286645	0.0231475	0.0226966	0.0268074	0.034512	0.0441962	0.0536626	0.060547	0.0629832	0.0602206	0.0528648	0.0426018	0.0315462
1.36396e-05	3.51264e-05	8.1093e-05	0.000167955	0.000312558	0.000524161	0.000796566	0.0011088	0.00144234	0.00181511	0.00232145	0.00316243	0.00465671	0.00723287	0.0114092	0.0177604	0.0268618	0.0391983	0.0550366	0.0742783	0.0963292	0.120032	0.143704	0.165299	0.182684	0.19398	0.197899	0.193981	0.182684	0.165301	0.143712	0.120057	0.0964084	0.0745108	0.0556642	0.0407531	0.0303972	0.0251375	0.0255346	0.0320502	0.0446606	0.0623181	0.0825607	0.101636	0.115326	0.120253	0.115092	0.101064	0.0814147	0.0601812
4.31284e-05	0.000110936	0.000255445	0.000526636	0.000972437	0.00160932	0.0023902	0.00319463	0.00386458	0.00428393	0.00446577	0.00459903	0.00503	0.00619716	0.008561	0.0125575	0.0185698	0.0268932	0.0376713	0.050808	0.0658797	0.0820867	0.0982744	0.113042	0.124931	0.132656	0.135336	0.132657	0.124932	0.113046	0.0982874	0.0821301	0.0660169	0.0512095	0.0387533	0.0295715	0.0246582	0.0252647	0.0329094	0.0490226	0.0741603	0.106994	0.143601	0.177684	0.202034	0.210847	0.201874	0.177291	0.142812	0.10552
0.000123529	0.000317665	0.000731061	0.0015057	0.00277561	0.00458018	0.00676778	0.00896046	0.010645	0.0113837	0.0110401	0.00988322	0.00850226	0.00759462	0.00776169	0.00941057	0.0127645	0.017915	0.0248473	0.0334167	0.0432969	0.0539385	0.0645727	0.0742756	0.0820873	0.0871636	0.0889248	0.0871646	0.0820899	0.0742826	0.0645941	0.0540077	0.0435128	0.034045	0.026535	0.0220863	0.0222417	0.0291989	0.0457263	0.074503	0.116787	0.17075	0.230322	0.285543	0.324929	0.339215	0.324823	0.285283	0.229801	0.169776
0.000317409	0.000816197	0.00187813	0.00386735	0.00712638	0.0117519	0.0173447	0.0229145	0.0271079	0.0287389	0.0273573	0.0234971	0.0184397	0.0136549	0.0102741	0.00885771	0.00947492	0.0119255	0.0159258	0.0211798	0.0273601	0.0340598	0.0407683	0.0468931	0.051825	0.0550305	0.0561431	0.0550328	0.0518305	0.0469054	0.0408017	0.0341608	0.0276669	0.0220626	0.0182838	0.0177362	0.0226639	0.0364176	0.0632727	0.107403	0.170877	0.251178	0.339485	0.421203	0.479451	0.500594	0.479384	0.421039	0.339155	0.250559
0.000730224	0.0018777	0.00432058	0.00889625	0.0163917	0.0270268	0.0398778	0.0526562	0.0622288	0.0658337	0.06238	0.0530096	0.040542	0.0281812	0.0183011	0.0119234	0.00892893	0.00861694	0.0101989	0.0130359	0.0166568	0.0206799	0.0247386	0.0284524	0.0314454	0.0333918	0.0340688	0.0333973	0.0314572	0.0284748	0.0247887	0.0208153	0.0170472	0.0141334	0.0130963	0.0157144	0.0250069	0.0455691	0.0832943	0.143955	0.230468	0.339529	0.459277	0.570012	0.648921	0.677574	0.64888	0.569911	0.459076	0.339152
0.00150347	0.00386599	0.00889559	0.0183161	0.0337474	0.0556409	0.0820917	0.108383	0.128052	0.135397	0.12814	0.108589	0.0824789	0.0563139	0.0348606	0.0200812	0.0115827	0.00779596	0.00702556	0.00797824	0.009833	0.012097	0.0144424	0.0166056	0.0183541	0.0194937	0.0198935	0.0195066	0.0183801	0.0166483	0.0145188	0.012267	0.0102727	0.00915124	0.0100415	0.0150852	0.0280208	0.0545853	0.102151	0.17795	0.285667	0.421254	0.570027	0.70756	0.805555	0.841144	0.80553	0.707501	0.569908	0.421031
0.00277007	0.00712291	0.0163897	0.0337464	0.0621772	0.102513	0.151243	0.199674	0.235894	0.249387	0.235944	0.199789	0.151461	0.102891	0.0628018	0.0347369	0.017898	0.00932962	0.00587191	0.0051533	0.00573675	0.00686267	0.0081431	0.00935559	0.0103454	0.0109965	0.0112326	0.0110262	0.0104033	0.00944164	0.00826846	0.00707362	0.00617144	0.00616577	0.008287	0.0149405	0.0303781	0.0611486	0.115675	0.202225	0.325026	0.479496	0.648939	0.805561	0.917149	0.957678	0.917135	0.805525	0.648869	0.479365
0.00456705	0.0117437	0.0270219	0.0556382	0.102512	0.169014	0.249354	0.329197	0.388905	0.411131	0.388932	0.32926	0.249472	0.169219	0.102851	0.0561761	0.027842	0.0129451	0.00625843	0.00387759	0.00347015	0.00385583	0.00449978	0.00516256	0.00572157	0.00610159	0.00625643	0.00616819	0.00584911	0.00534259	0.00472767	0.00414241	0.00385807	0.00445912	0.0071995	0.0145761	0.0310277	0.0634017	0.120508	0.210997	0.339298	0.500638	0.677596	0.841154	0.957682	1.00001	0.957673	0.84113	0.67755	0.500554
0.00673795	0.0173259	0.0398664	0.0820851	0.15124	0.249353	0.36788	0.485674	0.573758	0.60654	0.573772	0.485707	0.367943	0.249462	0.151421	0.0823742	0.0403093	0.0179782	0.0076618	0.00360307	0.00237844	0.00228034	0.00256826	0.00294744	0.00329737	0.00355939	0.00370019	0.00370389	0.00357213	0.00332659	0.00301703	0.00274823	0.0027554	0.00357978	0.00641131	0.0136375	0.0295119	0.0605978	0.11534	0.202031	0.324919	0.47944	0.648911	0.805548	0.917144	0.957676	0.917134	0.805525	0.648869	0.479365
0.00889539	0.0228735	0.0526313	0.108368	0.199666	0.329193	0.485672	0.641182	0.757468	0.800743	0.757475	0.6412	0.485707	0.329254	0.199769	0.108535	0.0528911	0.0232631	0.00945823	0.00387882	0.0020141	0.00162538	0.00175641	0.00204268	0.00234918	0.00261777	0.00281518	0.00292003	0.00292246	0.00282802	0.00266715	0.00252122	0.00259047	0.00334869	0.00584374	0.0121784	0.0260954	0.0533664	0.101415	0.177526	0.285435	0.421133	0.569967	0.707533	0.805543	0.841139	0.805529	0.7075	0.569907	0.421031
0.0105087	0.0270218	0.0621765	0.128022	0.235877	0.388896	0.573754	0.757466	0.894841	0.945963	0.894846	0.757478	0.573777	0.388939	0.235952	0.128148	0.0623807	0.02734	0.0109868	0.00434967	0.00210626	0.00161997	0.00176975	0.00213235	0.00255247	0.00296083	0.00331193	0.00356913	0.00370562	0.00371049	0.00359917	0.0034361	0.00338942	0.00385409	0.00569124	0.0106123	0.0216478	0.0434584	0.0820303	0.143235	0.230079	0.339331	0.459182	0.56997	0.648903	0.677568	0.648878	0.569911	0.459075	0.339151
0.011109	0.0285655	0.0657285	0.135335	0.249352	0.411112	0.606531	0.800738	0.945961	1	0.945966	0.80075	0.606556	0.411159	0.249437	0.135484	0.0659774	0.0289674	0.0117337	0.00480059	0.00254979	0.00220049	0.00257011	0.00320771	0.00393804	0.00466898	0.00532725	0.00584581	0.00616923	0.006264	0.006131	0.0058242	0.00548976	0.00545281	0.0063881	0.00959761	0.0173515	0.0331146	0.0613211	0.106311	0.1703	0.250893	0.339355	0.421149	0.479431	0.500589	0.479383	0.421039	0.339154	0.250557
0.0105087	0.0270218	0.0621765	0.128022	0.235877	0.388896	0.573754	0.757466	0.894841	0.945964	0.894848	0.757484	0.573791	0.388967	0.236009	0.128255	0.0625748	0.0276746	0.0115376	0.00521589	0.00340918	0.00349566	0.00435575	0.0055484	0.00687786	0.00821225	0.00942692	0.0104	0.0110267	0.0112377	0.0110164	0.0104151	0.00957783	0.00879126	0.00858821	0.00992355	0.0143954	0.0243926	0.0429408	0.0729834	0.116013	0.170387	0.230169	0.285489	0.324917	0.339216	0.324827	0.285286	0.2298	0.16977
0.00889539	0.0228735	0.0526313	0.108368	0.199666	0.329193	0.485672	0.641182	0.757468	0.800744	0.75748	0.641212	0.485734	0.329314	0.19989	0.108767	0.0533153	0.0239996	0.0106771	0.00580425	0.00492094	0.0058231	0.00755896	0.00972487	0.0120949	0.0144694	0.0166353	0.0183771	0.0195067	0.0198966	0.0195061	0.0183974	0.0167441	0.0148468	0.0131758	0.0124583	0.0137971	0.0187522	0.0292422	0.0471019	0.0732405	0.106605	0.143468	0.17766	0.202047	0.210866	0.201888	0.177297	0.142809	0.105505
0.00673795	0.0173259	0.0398664	0.082085	0.15124	0.249353	0.36788	0.485674	0.573758	0.606542	0.573778	0.485724	0.367985	0.249557	0.151619	0.0827628	0.041029	0.0192421	0.00977257	0.00696216	0.0074805	0.00968535	0.0128476	0.0166052	0.0206766	0.0247489	0.0284643	0.0314548	0.0333972	0.0340706	0.0333989	0.0314702	0.0285316	0.02497	0.0212986	0.0181667	0.0163962	0.0170086	0.0211649	0.0299208	0.0437621	0.0620312	0.0825374	0.101701	0.115401	0.12031	0.115128	0.101079	0.0814082	0.0601458
0.00456705	0.0117436	0.0270218	0.0556381	0.102512	0.169014	0.249354	0.329197	0.388904	0.411131	0.388937	0.329279	0.249526	0.169349	0.103136	0.0567527	0.0289344	0.0148967	0.0095614	0.00919007	0.0116088	0.0157515	0.0211096	0.0273397	0.0340582	0.0407722	0.0468977	0.0518287	0.0550326	0.056144	0.0550342	0.051838	0.0469345	0.0408898	0.0343851	0.0281562	0.0229585	0.0195494	0.0186495	0.0208275	0.0262826	0.0345745	0.0444458	0.0539174	0.0607433	0.0631128	0.060294	0.0528929	0.0425851	0.0314688
0.00277006	0.00712288	0.0163896	0.0337463	0.0621769	0.102513	0.151242	0.199671	0.23589	0.249382	0.235942	0.199802	0.151514	0.103043	0.0631646	0.0355108	0.0194176	0.0121152	0.0106781	0.0129996	0.0178995	0.0248094	0.0333968	0.0432906	0.0539381	0.0645742	0.0742773	0.0820887	0.0871644	0.0889252	0.0871653	0.0820935	0.0742955	0.0646311	0.0540953	0.0436817	0.0342794	0.026613	0.0212121	0.0183764	0.0181132	0.0200548	0.0234171	0.0270765	0.0298072	0.030625	0.0290956	0.025454	0.0204708	0.0151384
0.00150345	0.00386594	0.00889545	0.0183158	0.0337467	0.0556393	0.0820884	0.108376	0.128042	0.135381	0.128121	0.108576	0.082503	0.0564468	0.0352497	0.021001	0.0135034	0.0114632	0.013538	0.0188393	0.0269463	0.0376745	0.0508051	0.0658784	0.0820867	0.098275	0.113043	0.124932	0.132657	0.135337	0.132657	0.124934	0.113051	0.0983002	0.0821559	0.0660501	0.0511912	0.0384589	0.0283718	0.0211039	0.0165212	0.0142194	0.0135719	0.0138135	0.0141737	0.0140397	0.0130908	0.0113445	0.00908896	0.00674032
0.000730188	0.0018776	0.00432033	0.00889565	0.0163903	0.0270238	0.0398714	0.0526437	0.0622058	0.0657949	0.0623213	0.0529348	0.0404776	0.0282045	0.018588	0.012822	0.0110582	0.0129867	0.0183278	0.027037	0.0392432	0.0550456	0.0742794	0.0963293	0.120032	0.143704	0.165299	0.182684	0.19398	0.197899	0.193981	0.182685	0.165303	0.143715	0.12006	0.0963983	0.0744342	0.0553581	0.0398046	0.0279069	0.0194067	0.0137792	0.0103523	0.0084136	0.00730746	0.00651834	0.00572401	0.00480353	0.00379803	0.00284549
0.000317348	0.000816031	0.0018777	0.00386629	0.00712391	0.0117464	0.0173329	0.0228908	0.0270629	0.0286588	0.0272253	0.0232999	0.0181846	0.0134052	0.0102116	0.0093825	0.0113441	0.0164236	0.0250409	0.0377387	0.0550577	0.0773144	0.104353	0.135336	0.168638	0.201897	0.232236	0.256661	0.272532	0.278037	0.272532	0.256661	0.232238	0.2019	0.168649	0.135361	0.10441	0.0774286	0.0552602	0.038044	0.0253926	0.016595	0.0108031	0.00717595	0.00497834	0.00363592	0.0027537	0.00210406	0.0015948	0.00123428
0.000123428	0.000317392	0.000730353	0.00150394	0.00277145	0.00457077	0.00674749	0.00891885	0.0105641	0.0112349	0.0107833	0.00947105	0.00789718	0.00680991	0.00693939	0.00895003	0.0135086	0.0213853	0.0334967	0.0508358	0.074287	0.104354	0.140859	0.182684	0.227638	0.272532	0.313486	0.346456	0.367879	0.375311	0.36788	0.346456	0.313487	0.272533	0.227641	0.182692	0.140879	0.104392	0.0743539	0.0509338	0.0336002	0.0214029	0.0132317	0.00800948	0.00481066	0.00291415	0.00180758	0.00116269	0.0008005	0.000664254
4.29706e-05	0.000110507	0.000254328	0.00052385	0.00096579	0.00159416	0.00235717	0.00312602	0.00372892	0.00402921	0.00401321	0.00384217	0.00384824	0.00449817	0.00637131	0.0101809	0.0168268	0.0274342	0.0433257	0.0658897	0.0963323	0.135337	0.182684	0.236928	0.29523	0.353455	0.40657	0.449329	0.477114	0.486752	0.477114	0.449329	0.40657	0.353455	0.295231	0.236931	0.18269	0.135348	0.0963526	0.0659186	0.0433534	0.0274279	0.0167137	0.00983294	0.0056074	0.00311975	0.00171224	0.000951865	0.000587491	0.000520672
1.34037e-05	3.44829e-05	7.94103e-05	0.00016374	0.000302445	0.000500944	0.000745596	0.0010019	0.00122842	0.00140733	0.00158266	0.00189428	0.00260358	0.00411956	0.00703813	0.0121972	0.02073	0.0340818	0.0539471	0.0820897	0.120033	0.168639	0.227638	0.29523	0.367879	0.440432	0.506617	0.559898	0.594521	0.606531	0.594521	0.559898	0.506617	0.440432	0.36788	0.295231	0.227639	0.168642	0.120039	0.0820975	0.0539538	0.0340772	0.0206911	0.0120844	0.00679571	0.0036873	0.00194138	0.0010156	0.000589645	0.000529233
3.76264e-06	9.69519e-06	2.23875e-05	4.63757e-05	8.63545e-05	0.000145123	0.000221927	0.000314017	0.000424621	0.000579058	0.000848732	0.00138239	0.00244634	0.0044774	0.00815044	0.014453	0.0247456	0.0407718	0.0645741	0.0982749	0.143704	0.201897	0.272532	0.353455	0.440432	0.527292	0.606531	0.67032	0.71177	0.726149	0.71177	0.67032	0.606531	0.527292	0.440432	0.353455	0.272532	0.201897	0.143706	0.0982769	0.0645756	0.04077	0.0247341	0.0144209	0.00808267	0.00435864	0.00226998	0.0011657	0.000657883	0.000576542
9.70649e-07	2.5189e-06	5.88696e-06	1.2443e-05	2.39707e-05	4.26827e-05	7.19673e-05	0.000119203	0.000202538	0.00036385	0.000690381	0.00134813	0.00263065	0.00502598	0.00929987	0.016584	0.0284443	0.0468901	0.0742745	0.113042	0.165299	0.232236	0.313486	0.40657	0.506617	0.606531	0.697676	0.771052	0.818731	0.83527	0.818731	0.771052	0.697676	0.606531	0.506617	0.40657	0.313486	0.232237	0.165299	0.113042	0.0742749	0.0468896	0.0284414	0.0165761	0.00928367	0.00499913	0.0025962	0.00132449	0.000733549	0.000617695
2.53097e-07	6.7622e-07	1.65656e-06	3.76646e-06	8.09416e-06	1.68393e-05	3.47856e-05	7.266e-05	0.000154045	0.000328336	0.000693195	0.00143083	0.00286256	0.00552424	0.0102596	0.0183182	0.031431	0.0518195	0.0820852	0.12493	0.182684	0.256661	0.346456	0.449329	0.559898	0.67032	0.771052	0.852144	0.904837	0.923116	0.904837	0.852144	0.771052	0.67032	0.559898	0.449329	0.346456	0.256661	0.182684	0.12493	0.0820853	0.0518194	0.0314305	0.0183168	0.010257	0.00552141	0.0028648	0.0014561	0.000792813	0.000636043
8.9982e-08	2.5836e-07	7.013e-07	1.82155e-06	4.58211e-06	1.1265e-05	2.71763e-05	6.42676e-05	0.000148348	0.000332547	0.000720837	0.00150642	0.00302982	0.00585922	0.01089	0.0194487	0.0333735	0.0550233	0.0871609	0.132655	0.19398	0.272532	0.367879	0.477114	0.594521	0.71177	0.818731	0.904837	0.960789	0.980199	0.960789	0.904837	0.818731	0.71177	0.594521	0.477114	0.367879	0.272532	0.19398	0.132656	0.087161	0.0550236	0.0333739	0.0194494	0.0108914	0.00586301	0.00304136	0.00154207	0.000826551	0.000628674
5.69608e-08	1.73995e-07	5.09336e-07	1.43392e-06	3.89268e-06	1.02032e-05	2.58232e-05	6.30547e-05	0.000148378	0.000336129	0.000732432	0.00153434	0.00308912	0.0059763	0.0111092	0.0198412	0.0340475	0.0561348	0.0889216	0.135335	0.197899	0.278037	0.375311	0.486752	0.606531	0.726149	0.83527	0.923116	0.980199	1	0.980199	0.923116	0.83527	0.726149	0.606531	0.486752	0.375311	0.278037	0.197899	0.135335	0.0889221	0.0561358	0.0340494	0.0198446	0.0111151	0.00598664	0.00310878	0.00157714	0.000836985	0.00060423
4.97654e-08	1.54948e-07	4.63352e-07	1.33162e-06	3.67943e-06	9.77671e-06	2.49807e-05	6.1369e-05	0.000144924	0.000328927	0.000717414	0.00150353	0.00302762	0.00585774	0.0108891	0.0194482	0.0333733	0.0550232	0.0871609	0.132655	0.19398	0.272532	0.367879	0.477114	0.594521	0.71177	0.818731	0.904837	0.960789	0.980199	0.960789	0.904837	0.818731	0.71177	0.594521	0.477114	0.367879	0.272532	0.19398	0.132656	0.0871626	0.055027	0.0333804	0.0194609	0.0109098	0.00588967	0.00307543	0.00157768	0.000846715	0.000591654
4.59239e-08	1.435e-07	4.30796e-07	1.24262e-06	3.4441e-06	9.17278e-06	2.34753e-05	5.77289e-05	0.000136407	0.000309693	0.000675562	0.00141591	0.00285127	0.00551659	0.0102549	0.0183157	0.0314298	0.0518189	0.082085	0.12493	0.182684	0.256661	0.346456	0.449329	0.559898	0.67032	0.771052	0.852144	0.904837	0.923116	0.904837	0.852144	0.771052	0.67032	0.559898	0.449329	0.346456	0.256661	0.182685	0.124933	0.0820913	0.051832	0.0314548	0.0183596	0.0103259	0.00562243	0.00299801	0.00160927	0.00092959	0.000671354
4.14299e-08	1.29538e-07	3.89134e-07	1.12312e-06	3.11443e-06	8.29766e-06	2.12402e-05	5.22383e-05	0.000123438	0.000280248	0.000611319	0.00128123	0.00258001	0.0049917	0.00927912	0.0165728	0.0284389	0.0468877	0.0742736	0.113042	0.165299	0.232236	0.313486	0.40657	0.506617	0.606531	0.697676	0.771052	0.818731	0.83527	0.818731	0.771052	0.697676	0.606531	0.506617	0.40657	0.313487	0.232238	0.165302	0.11305	0.0742937	0.0469297	0.0285192	0.0167138	0.00950625	0.00532769	0.0030373	0.00185689	0.00129079	0.00105814
3.60491e-08	1.12765e-07	3.38891e-07	9.78412e-07	2.71356e-06	7.22941e-06	1.85021e-05	4.54902e-05	0.000107454	0.00024387	0.000531802	0.00111431	0.0022435	0.00434015	0.00806742	0.0144081	0.0247239	0.0407625	0.0645705	0.0982737	0.143704	0.201897	0.272532	0.353455	0.440432	0.527292	0.606531	0.67032	0.71177	0.726149	0.71177	0.67032	0.606531	0.527292	0.440432	0.353455	0.272533	0.2019	0.143714	0.0982997	0.0646297	0.040886	0.0249605	0.0148234	0.00873604	0.00532771	0.00358217	0.0027817	0.00244642	0.0022888
3.03741e-08	9.52481e-08	2.86871e-07	8.29473e-07	2.30173e-06	6.12901e-06	1.56626e-05	3.84256e-05	9.05432e-05	0.000205	0.000446121	0.000933287	0.00187693	0.00362837	0.00674147	0.0120372	0.0206531	0.034049	0.0539346	0.0820855	0.120032	0.168638	0.227638	0.29523	0.367879	0.440432	0.506617	0.559898	0.594521	0.606531	0.594521	0.559898	0.506617	0.440432	0.36788	0.295231	0.227641	0.168649	0.12006	0.0821556	0.0540942	0.0343823	0.0212915	0.0131585	0.00854727	0.00629534	0.00548948	0.00542271	0.00556872	0.00558335
2.56867e-08	8.16959e-08	2.49088e-07	7.26259e-07	2.0213e-06	5.36637e-06	1.35997e-05	3.29584e-05	7.65709e-05	0.00017096	0.000367527	0.000761531	0.0015211	0.00292751	0.00542498	0.00967264	0.016584	0.0273314	0.0432875	0.0658773	0.0963289	0.135336	0.182684	0.236928	0.29523	0.353455	0.40657	0.449329	0.477114	0.486752	0.477114	0.449329	0.40657	0.353455	0.295231	0.236931	0.182692	0.135361	0.0963982	0.0660498	0.0436809	0.0281543	0.0181617	0.0124459	0.0098944	0.00953152	0.0104685	0.011878	0.0130358	0.0134201
2.5599e-08	8.62249e-08	2.75435e-07	8.27726e-07	2.3279e-06	6.11611e-06	1.50382e-05	3.47856e-05	7.63095e-05	0.000160292	0.000325389	0.000642637	0.00123836	0.00232652	0.00424846	0.00751356	0.0128291	0.0211024	0.0333941	0.0508042	0.0742791	0.104353	0.140859	0.182684	0.227638	0.272532	0.313486	0.346456	0.367879	0.375311	0.367879	0.346456	0.313486	0.272532	0.227639	0.18269	0.140879	0.10441	0.0744341	0.051191	0.0342789	0.0229572	0.0163928	0.0137886	0.0143754	0.0173062	0.0215493	0.0258896	0.0290991	0.0302337
4.18416e-08	1.55624e-07	5.33296e-07	1.6705e-06	4.7628e-06	1.23434e-05	2.9117e-05	6.27832e-05	0.000124728	0.000231184	0.000406937	0.000695074	0.00117611	0.00199702	0.00340605	0.00578518	0.00966993	0.0157455	0.0248072	0.0376737	0.0550453	0.0773143	0.104354	0.135337	0.168639	0.201897	0.232236	0.256661	0.272532	0.278037	0.272532	0.256661	0.232237	0.201897	0.168642	0.135348	0.104392	0.0774286	0.0553581	0.0384588	0.0266127	0.0195485	0.0170064	0.0187467	0.0243795	0.0330849	0.0433936	0.0532309	0.0603258	0.0628779
1.1051e-07	4.34519e-07	1.54141e-06	4.91997e-06	1.41112e-05	3.63539e-05	8.41584e-05	0.000175298	0.000329424	0.000561309	0.000875001	0.00126751	0.00175006	0.00238651	0.00333726	0.0048905	0.00746812	0.0116039	0.0178977	0.0269456	0.039243	0.0550576	0.074287	0.0963323	0.120033	0.143704	0.165299	0.182684	0.19398	0.197899	0.19398	0.182684	0.165299	0.143706	0.120039	0.0963526	0.0743539	0.0552601	0.0398046	0.0283717	0.0212118	0.0186489	0.0211635	0.0292387	0.0429325	0.0613023	0.0819894	0.101329	0.115168	0.120177
3.30086e-07	1.31785e-06	4.71703e-06	1.51272e-05	4.34508e-05	0.000111776	0.000257541	0.000531657	0.000983971	0.00163473	0.00244384	0.00330317	0.00407502	0.00467469	0.00516044	0.00578079	0.00695262	0.00918634	0.0129982	0.0188388	0.0270368	0.0377387	0.0508358	0.0658897	0.0820897	0.0982749	0.113042	0.12493	0.132655	0.135335	0.132656	0.12493	0.113042	0.0982769	0.0820975	0.0659186	0.0509338	0.038044	0.0279069	0.0211039	0.0183763	0.0208271	0.02992	0.0470998	0.0729784	0.106299	0.14321	0.177474	0.201926	0.210795
9.33657e-07	3.74043e-06	1.34151e-05	4.3066e-05	0.000123741	0.000318217	0.000732438	0.001509	0.00278319	0.00459687	0.00680302	0.00903178	0.0107833	0.0116404	0.0114965	0.0106597	0.0097655	0.00955864	0.0106771	0.0135377	0.0183277	0.0250409	0.0334967	0.0433257	0.0539471	0.0645741	0.0742745	0.0820852	0.0871609	0.0889216	0.0871609	0.0820853	0.0742748	0.0645756	0.0539538	0.0433534	0.0336002	0.0253926	0.0194067	0.0165212	0.0181131	0.0262824	0.0437616	0.0732392	0.11601	0.170294	0.230065	0.285405	0.324858	0.33918
2.39224e-06	9.59136e-06	3.4415e-05	0.000110507	0.000317543	0.000816545	0.001879	0.00386943	0.00713116	0.0117625	0.0173669	0.0229596	0.0271952	0.028901	0.0276454	0.0239872	0.0192371	0.0148947	0.0121145	0.0114629	0.0129866	0.0164235	0.0213853	0.0274342	0.0340818	0.0407718	0.0468901	0.0518195	0.0550233	0.0561348	0.0550233	0.0518193	0.0468896	0.04077	0.0340772	0.0274279	0.0214029	0.016595	0.0137792	0.0142194	0.0200548	0.0345743	0.0620309	0.106604	0.170386	0.250889	0.339323	0.421116	0.479406	0.500572
5.49977e-06	2.20547e-05	7.91438e-05	0.000254147	0.000730305	0.00187791	0.0043211	0.00889752	0.0163946	0.0270332	0.0398913	0.0526835	0.0622817	0.065932	0.0625548	0.0533068	0.0410256	0.0289331	0.0194171	0.0135032	0.0110582	0.011344	0.0135086	0.0168268	0.02073	0.0247456	0.0284443	0.031431	0.0333735	0.0340475	0.0333734	0.0314303	0.0284413	0.024734	0.020691	0.0167137	0.0132317	0.010803	0.0103523	0.0135719	0.0234171	0.0444458	0.0825372	0.143467	0.230169	0.339353	0.459178	0.569958	0.648893	0.677561
1.13216e-05	4.5403e-05	0.000162934	0.000523222	0.00150351	0.00386612	0.00889589	0.0183169	0.0337491	0.0556447	0.0820995	0.108398	0.128083	0.135454	0.128242	0.108762	0.0827605	0.0567518	0.0355105	0.0210008	0.0128219	0.00938248	0.00895002	0.0101809	0.0121972	0.014453	0.016584	0.0183182	0.0194487	0.0198412	0.0194484	0.0183163	0.0165758	0.0144207	0.0120842	0.00983273	0.00800932	0.00717582	0.00841351	0.0138134	0.0270765	0.0539173	0.101701	0.17766	0.285489	0.421148	0.569967	0.707528	0.805538	0.841136
2.08585e-05	8.36501e-05	0.00030019	0.000963991	0.00277009	0.00712298	0.0163898	0.0337468	0.0621782	0.102515	0.151248	0.199683	0.235911	0.249419	0.236	0.199886	0.151618	0.103135	0.0631644	0.0352496	0.018588	0.0102116	0.00693938	0.00637131	0.00703813	0.00815044	0.00929987	0.0102596	0.01089	0.0111092	0.0108892	0.0102557	0.00928259	0.00808167	0.0067948	0.00560662	0.00481004	0.00497787	0.00730712	0.0141735	0.029807	0.0607432	0.1154	0.202047	0.324916	0.479431	0.648902	0.80554	0.917139	0.957673
3.43892e-05	0.000137914	0.000494924	0.00158934	0.00456707	0.0117437	0.027022	0.0556384	0.102513	0.169015	0.249357	0.329202	0.388914	0.411148	0.388962	0.329312	0.249556	0.169349	0.103043	0.0564468	0.0282045	0.0134052	0.00680991	0.00449817	0.00411956	0.0044774	0.00502599	0.00552425	0.00585924	0.00597635	0.00585792	0.00551742	0.00499535	0.00435504	0.00368403	0.00311696	0.00291191	0.00363423	0.00651713	0.0140389	0.0306245	0.0631125	0.12031	0.210866	0.339216	0.500589	0.677567	0.841138	0.957674	1
5.07354e-05	0.000203469	0.000730179	0.0023448	0.00673796	0.0173259	0.0398664	0.0820852	0.15124	0.249353	0.367882	0.485677	0.573763	0.606549	0.573788	0.485733	0.367985	0.249526	0.151514	0.082503	0.0404776	0.0181846	0.00789718	0.00384824	0.00260359	0.00244636	0.00263068	0.00286262	0.0030299	0.00308926	0.00302792	0.0028522	0.00258365	0.0022579	0.00193039	0.00170284	0.00180002	0.00274799	0.00571996	0.0130881	0.0290939	0.060293	0.115127	0.201888	0.324827	0.479383	0.648878	0.805528	0.917133	0.95767
6.69804e-05	0.000268618	0.000963976	0.00309559	0.00889539	0.0228735	0.0526313	0.108368	0.199666	0.329194	0.485673	0.641183	0.75747	0.800747	0.757482	0.641211	0.485724	0.329279	0.199802	0.108576	0.0529348	0.0232999	0.00947106	0.0038422	0.00189433	0.00138249	0.0013483	0.00143111	0.00150684	0.00153493	0.00150435	0.00141737	0.0012851	0.00112762	0.000980925	0.000922177	0.0011388	0.00208599	0.0047907	0.0113359	0.0254486	0.0528897	0.101077	0.177296	0.285285	0.421039	0.569911	0.7075	0.805525	0.841129
7.9128e-05	0.000317334	0.0011388	0.003657	0.0105087	0.0270218	0.0621765	0.128022	0.235877	0.388896	0.573754	0.757466	0.894842	0.945964	0.894847	0.75748	0.573778	0.388937	0.235942	0.128121	0.0623214	0.0272253	0.0107834	0.00401332	0.0015829	0.000849179	0.000691166	0.000694459	0.000722706	0.000734978	0.000720659	0.000679678	0.000617506	0.00054549	0.000487217	0.000499727	0.000729816	0.0015413	0.00375998	0.00906354	0.0204548	0.0425757	0.0814029	0.142806	0.229798	0.339154	0.459075	0.569907	0.648869	0.677549
8.36484e-05	0.000335463	0.00120386	0.00386592	0.011109	0.0285655	0.0657285	0.135335	0.249352	0.411112	0.606531	0.800738	0.945961	1	0.945963	0.800744	0.606542	0.411131	0.249382	0.135381	0.0657949	0.0286589	0.0112351	0.00402967	0.0014083	0.000580924	0.000367123	0.000333603	0.000340323	0.000346667	0.000342073	0.00032497	0.0002976	0.000266244	0.000246247	0.000277974	0.00046856	0.00108596	0.00273985	0.00666964	0.015094	0.0314425	0.0601313	0.105497	0.169766	0.250555	0.33915	0.42103	0.479365	0.500553
7.9128e-05	0.000317334	0.0011388	0.003657	0.0105087	0.0270218	0.0621765	0.128022	0.235877	0.388896	0.573754	0.757465	0.89484	0.94596	0.894841	0.757468	0.573758	0.388904	0.23589	0.128042	0.0622059	0.0270632	0.0105649	0.00373071	0.00123214	0.000431751	0.000215048	0.000174178	0.000178064	0.00018861	0.000194912	0.000193532	0.000184039	0.000169405	0.000159679	0.000182714	0.000312066	0.000730238	0.00185093	0.00451411	0.0102229	0.0213009	0.0407398	0.0714782	0.115024	0.169763	0.229791	0.285269	0.324793	0.339149
6.69804e-05	0.000268617	0.000963976	0.00309559	0.00889539	0.0228735	0.0526313	0.108368	0.199666	0.329193	0.485672	0.64118	0.757465	0.800738	0.757466	0.641182	0.485674	0.329197	0.199671	0.108377	0.0526441	0.022892	0.00892161	0.00313228	0.00101496	0.000339011	0.000163059	0.000143236	0.000168432	0.000204057	0.00023644	0.000257187	0.000261106	0.000247961	0.000225468	0.000215284	0.000268624	0.000503692	0.00118046	0.00282167	0.00636067	0.0132399	0.025317	0.044417	0.0714761	0.105491	0.142792	0.177266	0.201827	0.210748
5.07353e-05	0.000203468	0.000730178	0.0023448	0.00673795	0.0173259	0.0398664	0.082085	0.15124	0.249352	0.367879	0.485672	0.573753	0.606531	0.573754	0.485672	0.36788	0.249354	0.151242	0.0820889	0.0398727	0.0173365	0.00675634	0.00237731	0.000787595	0.000302281	0.000212963	0.000261685	0.00036206	0.000479124	0.000587737	0.000664278	0.000690706	0.000661029	0.000585284	0.000490664	0.000424777	0.000470896	0.000786731	0.00167282	0.00365863	0.00756148	0.0144353	0.0253162	0.0407356	0.0601202	0.0813782	0.101025	0.115022	0.120107
3.43889e-05	0.000137913	0.000494922	0.00158933	0.00456705	0.0117436	0.0270218	0.055638	0.102512	0.169013	0.249352	0.329193	0.388896	0.411112	0.388896	0.329193	0.249353	0.169014	0.102513	0.0556407	0.0270277	0.0117569	0.00459687	0.00165352	0.000624782	0.000382052	0.000458416	0.000685865	0.000998685	0.00134678	0.00166905	0.00189838	0.00198119	0.00189734	0.00166901	0.00135447	0.00103315	0.000795624	0.000752581	0.00106882	0.00201387	0.00400088	0.00756636	0.0132408	0.0212948	0.0314246	0.042535	0.0528038	0.06012	0.062778
2.08579e-05	8.36484e-05	0.000300185	0.000963976	0.00277005	0.00712287	0.0163896	0.0337462	0.0621765	0.102512	0.15124	0.199666	0.235877	0.249352	0.235877	0.199666	0.15124	0.102512	0.062178	0.0337502	0.0164008	0.00715237	0.00284203	0.00112632	0.000637329	0.000727061	0.0011482	0.00181728	0.00267477	0.00361826	0.00449067	0.00511214	0.0053377	0.00511184	0.00449103	0.00362245	0.00269172	0.00186958	0.0012855	0.00103934	0.00124081	0.00204989	0.00368507	0.00637058	0.0102166	0.0150668	0.0203907	0.0253126	0.0288198	0.0300948
1.13207e-05	4.54001e-05	0.000162925	0.000523196	0.00150344	0.00386592	0.00889539	0.0183156	0.0337462	0.055638	0.082085	0.108368	0.128022	0.135335	0.128022	0.108368	0.0820853	0.0556389	0.033749	0.0183247	0.00892176	0.00393688	0.00167899	0.00092199	0.000994291	0.0016354	0.00280066	0.00449075	0.0066242	0.00896549	0.0111296	0.0126713	0.0132313	0.0126713	0.0111298	0.00896746	0.00663173	0.00451346	0.00285906	0.00176424	0.0012288	0.00122876	0.0017641	0.00285882	0.0045131	0.00663125	0.00896687	0.0111292	0.0126711	0.0132329
5.49838e-06	2.205e-05	7.91289e-05	0.000254103	0.000730181	0.00187757	0.00432025	0.0088954	0.0163896	0.0270218	0.0398664	0.0526313	0.0621766	0.0657286	0.0621766	0.0526315	0.0398669	0.0270237	0.0163959	0.00891563	0.00437973	0.00203826	0.00112851	0.00115994	0.00196858	0.00363677	0.00634794	0.0102077	0.0150639	0.02039	0.0253126	0.0288197	0.0300935	0.0288196	0.0253128	0.0203909	0.0150669	0.0102167	0.0063706	0.00368501	0.00204973	0.0012405	0.00103886	0.00128477	0.00186856	0.00269035	0.00362072	0.00448911	0.00511035	0.00533868
2.39038e-06	9.58438e-06	3.43919e-05	0.000110437	0.000317343	0.000816002	0.00187759	0.00386595	0.00712291	0.0117437	0.0173259	0.0228736	0.0270219	0.0285656	0.027022	0.0228739	0.017327	0.0117475	0.00713609	0.00390807	0.00200155	0.00115101	0.00114802	0.00199972	0.00397548	0.00754965	0.0132327	0.0212915	0.0314235	0.0425347	0.0528037	0.0601198	0.0627772	0.0601198	0.0528038	0.042535	0.0314246	0.0212947	0.0132407	0.00756604	0.00400033	0.002013	0.00106748	0.00075062	0.000792872	0.00102945	0.00134976	0.00166346	0.00189184	0.00197866
9.32031e-07	3.73183e-06	1.33829e-05	4.29623e-05	0.000123436	0.000317375	0.000730241	0.00150353	0.00277018	0.00456722	0.00673817	0.00889567	0.010509	0.0111094	0.0105092	0.00889629	0.00674028	0.00457463	0.00279548	0.00158419	0.000967455	0.000958335	0.00171268	0.00365752	0.00755346	0.0144294	0.0253132	0.0407343	0.0601198	0.0813781	0.101025	0.115022	0.120106	0.115022	0.101025	0.0813781	0.0601201	0.0407353	0.0253157	0.0144344	0.00756006	0.00365637	0.00166938	0.000781704	0.000463838	0.000415277	0.000478455	0.000570494	0.000644831	0.00067712
3.31408e-07	1.3118e-06	4.68069e-06	1.49911e-05	4.30219e-05	0.000110551	0.000254283	0.000523461	0.000964349	0.00158983	0.00234545	0.0030964	0.00365799	0.00386708	0.00365842	0.00309769	0.00234942	0.00160316	0.00100907	0.000665315	0.000670813	0.00123548	0.00283182	0.0063575	0.0132352	0.0253137	0.0444151	0.0714752	0.105491	0.142792	0.177266	0.201827	0.210748	0.201827	0.177266	0.142792	0.105491	0.0714754	0.0444157	0.0253149	0.0132364	0.00635511	0.00281321	0.00116809	0.000486321	0.000245209	0.000185055	0.000188328	0.000205374	0.000218398
1.22971e-07	4.45249e-07	1.52322e-06	4.78091e-06	1.35829e-05	3.47202e-05	7.96323e-05	0.000163662	0.000301221	0.00049632	0.000731992	0.000966238	0.00114152	0.00120703	0.00114252	0.000968893	0.000739172	0.000518708	0.000374201	0.000392938	0.00075086	0.00184584	0.00450217	0.0102121	0.0212933	0.0407351	0.0714756	0.115023	0.169762	0.22979	0.285268	0.324793	0.339149	0.324793	0.285268	0.22979	0.169762	0.115022	0.0714753	0.0407348	0.0212926	0.0102098	0.00449412	0.0018217	0.000689172	0.000256672	0.000111036	7.09788e-05	6.5407e-05	7.17535e-05
8.73998e-08	2.22842e-07	6.00862e-07	1.63495e-06	4.28404e-06	1.04656e-05	2.33933e-05	4.7365e-05	8.64091e-05	0.00014164	0.000208302	0.000274643	0.00032456	0.000343839	0.000326911	0.000280216	0.000221172	0.00017736	0.000196978	0.000388577	0.00101668	0.0026858	0.00663094	0.0150682	0.0314264	0.0601217	0.105492	0.169763	0.250554	0.33915	0.42103	0.479365	0.500553	0.479364	0.42103	0.339149	0.250553	0.169762	0.105491	0.0601198	0.0314237	0.0150642	0.00662424	0.00267347	0.000992702	0.000342722	0.000114949	4.3783e-05	2.62624e-05	2.96193e-05
1.58904e-07	3.10444e-07	6.05049e-07	1.18884e-06	2.35616e-06	4.64979e-06	8.93822e-06	1.6351e-05	2.79254e-05	4.39291e-05	6.31088e-05	8.24015e-05	9.76069e-05	0.000104993	0.000103149	9.44214e-05	8.66777e-05	9.95265e-05	0.000185319	0.00048585	0.00136053	0.00363218	0.00897735	0.0203994	0.0425417	0.081383	0.142795	0.229793	0.339151	0.459074	0.569907	0.648868	0.677549	0.648868	0.569906	0.459073	0.339149	0.22979	0.142792	0.081378	0.0425346	0.0203898	0.0089645	0.00361516	0.00133785	0.000455233	0.000143797	4.44014e-05	1.7834e-05	1.88795e-05
3.75191e-07	7.00812e-07	1.26296e-06	2.20085e-06	3.71697e-06	6.09267e-06	9.68815e-06	1.48989e-05	2.20373e-05	3.11383e-05	4.17537e-05	5.28709e-05	6.30815e-05	7.1026e-05	7.60603e-05	7.93634e-05	8.69058e-05	0.000118889	0.000237405	0.000617485	0.00170589	0.00452544	0.0111589	0.0253357	0.052821	0.101037	0.177274	0.285274	0.421033	0.569908	0.707499	0.805524	0.841129	0.805524	0.707498	0.569906	0.42103	0.285268	0.177266	0.101025	0.0528036	0.0253122	0.0111283	0.00448717	0.00165956	0.000563231	0.000175888	5.16812e-05	1.75439e-05	1.62861e-05
8.83259e-07	1.64259e-06	2.93598e-06	5.04486e-06	8.33522e-06	1.32445e-05	2.02405e-05	2.97436e-05	4.20088e-05	5.69838e-05	7.4178e-05	9.2603e-05	0.000110842	0.000127295	0.0001407	0.000151376	0.000164882	0.000203205	0.000336606	0.000764619	0.00199669	0.00519839	0.012742	0.0288747	0.0601607	0.115051	0.201847	0.324806	0.479373	0.648873	0.805526	0.917132	0.95767	0.917131	0.805524	0.648868	0.479364	0.324793	0.201827	0.115022	0.0601196	0.0288192	0.0126701	0.00510873	0.00188927	0.000640945	0.000199811	5.81811e-05	1.87315e-05	1.54158e-05
2.00479e-06	3.72688e-06	6.65675e-06	1.14242e-05	1.88385e-05	2.98489e-05	4.54437e-05	6.64777e-05	9.34372e-05	0.000126177	0.000163692	0.000204007	0.000244256	0.000281033	0.000311121	0.00033308	0.000351398	0.000388457	0.000517934	0.000949317	0.0022163	0.00553797	0.0133934	0.030219	0.0628703	0.120173	0.210793	0.339179	0.500572	0.67756	0.841136	0.957673	1	0.95767	0.841129	0.677549	0.500553	0.339149	0.210748	0.120106	0.062777	0.0300931	0.0132302	0.0053346	0.00197291	0.000669538	0.000209106	6.14341e-05	2.02389e-05	1.57986e-05
4.37328e-06	8.12963e-06	1.45199e-05	2.49164e-05	4.10807e-05	6.50761e-05	9.90457e-05	0.000144837	0.000203495	0.000274697	0.000356272	0.000443951	0.000531528	0.000611518	0.000676425	0.000720966	0.000746741	0.000774206	0.000874853	0.00125197	0.00242056	0.00555253	0.0130263	0.0290939	0.0603231	0.115167	0.201926	0.324858	0.479406	0.648893	0.805538	0.917139	0.957674	0.917133	0.805525	0.648869	0.479365	0.324793	0.201827	0.115022	0.0601197	0.0288193	0.0126703	0.00510914	0.00189014	0.000642613	0.000202728	6.27499e-05	2.49132e-05	2.17438e-05
9.16609e-06	1.70391e-05	3.04325e-05	5.22224e-05	8.61003e-05	0.000136389	0.00020758	0.000303541	0.00042646	0.000575663	0.000746596	0.00093032	0.00111382	0.0012813	0.00141659	0.00150659	0.00154688	0.00155338	0.00159093	0.00184388	0.00277304	0.00541729	0.0118748	0.0258878	0.05323	0.101329	0.177474	0.285405	0.421116	0.569958	0.707528	0.80554	0.841138	0.805528	0.7075	0.569907	0.42103	0.285268	0.177266	0.101025	0.0528037	0.0253125	0.011129	0.00448877	0.00166299	0.000569897	0.000187671	7.05397e-05	4.44851e-05	4.91289e-05
1.84582e-05	3.43125e-05	6.12835e-05	0.000105163	0.000173384	0.000274654	0.000418012	0.000611253	0.000858779	0.00115923	0.00150344	0.00187341	0.00224289	0.00258003	0.0028518	0.00303008	0.00309924	0.00306778	0.00299224	0.00303321	0.00357944	0.00548777	0.0104675	0.0215488	0.0433933	0.0819892	0.14321	0.230065	0.339323	0.459178	0.569967	0.648902	0.677567	0.648878	0.569911	0.459075	0.33915	0.229791	0.142792	0.0813782	0.042535	0.0203907	0.00896681	0.00362064	0.00134964	0.000478313	0.000184939	0.000111133	0.000115896	0.000147614
3.57128e-05	6.63876e-05	0.000118571	0.000203468	0.000335463	0.000531398	0.000808767	0.00118265	0.00166156	0.00224287	0.00290884	0.00362464	0.0043395	0.00499168	0.00551698	0.00585956	0.0059838	0.0058874	0.00562073	0.00532648	0.0053269	0.00629483	0.00953122	0.0173061	0.0330848	0.0613023	0.106299	0.170294	0.250889	0.339353	0.421148	0.479431	0.500589	0.479383	0.421039	0.339154	0.250555	0.169763	0.105491	0.0601202	0.0314246	0.0150668	0.00663124	0.00269033	0.00102942	0.000415252	0.000245217	0.000256838	0.000343463	0.000457889
6.63876e-05	0.00012341	0.000220415	0.000378233	0.000623601	0.00098783	0.00150344	0.00219846	0.00308872	0.00416933	0.00540733	0.00673795	0.0080668	0.00927907	0.0102552	0.0108903	0.0111143	0.0109092	0.0103255	0.00950591	0.00873581	0.00854713	0.00989431	0.0143754	0.0243795	0.0429325	0.0729784	0.11601	0.170386	0.230169	0.285489	0.324916	0.339216	0.324827	0.285285	0.229798	0.169766	0.115024	0.0714761	0.0407356	0.0212948	0.0102166	0.0045131	0.00186855	0.000792867	0.000463838	0.000486346	0.000689299	0.000993192	0.00133954
0.000118571	0.000220415	0.000393669	0.000675539	0.00111378	0.0017643	0.0026852	0.00392653	0.00551656	0.00744658	0.0096577	0.0120342	0.0144076	0.0165727	0.0183158	0.019449	0.0198444	0.0194607	0.0183595	0.0167137	0.0148233	0.0131585	0.0124459	0.0137886	0.0187467	0.0292387	0.0470998	0.0732392	0.106604	0.143467	0.17766	0.202047	0.210866	0.201888	0.177296	0.142806	0.105497	0.0714782	0.044417	0.0253162	0.0132408	0.00637058	0.00285882	0.00128477	0.00075062	0.000781707	0.00116811	0.00182178	0.00267376	0.00361616
0.000203468	0.000378233	0.000675539	0.00115923	0.00191125	0.00302755	0.00460782	0.00673795	0.00946646	0.0127784	0.0165727	0.0206508	0.0247235	0.0284388	0.0314299	0.0333737	0.0340493	0.0333804	0.0314548	0.0285192	0.0249605	0.0212915	0.0181617	0.0163928	0.0170064	0.0211635	0.02992	0.0437616	0.0620309	0.0825372	0.101701	0.1154	0.12031	0.115127	0.101077	0.0814029	0.0601313	0.0407398	0.025317	0.0144353	0.00756636	0.00368507	0.0017641	0.00103886	0.00106748	0.00166938	0.00281322	0.00449416	0.00662441	0.00896505
0.000335463	0.000623601	0.00111378	0.00191125	0.00315111	0.00499159	0.00759701	0.011109	0.0156076	0.021068	0.0273237	0.0340475	0.0407622	0.0468877	0.051819	0.0550235	0.0561357	0.0550269	0.051832	0.0469297	0.040886	0.0343823	0.0281543	0.0229572	0.0195485	0.0186489	0.0208271	0.0262824	0.0345743	0.0444458	0.0539173	0.0607432	0.0631125	0.060293	0.0528897	0.0425757	0.0314425	0.0213009	0.0132399	0.00756148	0.00400088	0.00204989	0.00122876	0.0012405	0.002013	0.00365637	0.00635512	0.0102098	0.0150642	0.0203901
0.000531398	0.00098783	0.0017643	0.00302755	0.00499159	0.00790705	0.0120342	0.0175975	0.0247235	0.0333733	0.0432828	0.0539337	0.0645703	0.0742736	0.082085	0.087161	0.0889221	0.0871626	0.0820913	0.0742937	0.0646297	0.0540942	0.0436809	0.0342789	0.0266127	0.0212118	0.0183763	0.0181131	0.0200548	0.0234171	0.0270765	0.029807	0.0306245	0.0290939	0.0254486	0.0204548	0.015094	0.0102229	0.00636067	0.00365863	0.00201387	0.00124081	0.0012288	0.00204973	0.00400033	0.00756006	0.0132364	0.0212926	0.0314237	0.0425348
0.000808767	0.00150344	0.0026852	0.00460782	0.00759701	0.0120342	0.0183156	0.0267827	0.0376283	0.0507928	0.0658748	0.082085	0.0982736	0.113042	0.12493	0.132656	0.135335	0.132656	0.124933	0.11305	0.0982997	0.0821556	0.0660498	0.051191	0.0384588	0.0283717	0.0211039	0.0165212	0.0142194	0.0135719	0.0138134	0.0141735	0.0140389	0.0130881	0.0113359	0.00906354	0.00666964	0.00451411	0.00282167	0.00167282	0.00106882	0.00103934	0.00176424	0.00368501	0.00756604	0.0144344	0.0253149	0.0407348	0.0601199	0.0813781
0.00118265	0.00219846	0.00392653	0.00673795	0.011109	0.0175975	0.0267827	0.0391639	0.0550232	0.0742736	0.0963276	0.120032	0.143704	0.165299	0.182684	0.19398	0.197899	0.19398	0.182685	0.165302	0.143714	0.12006	0.0963982	0.0744341	0.0553581	0.0398046	0.0279069	0.0194067	0.0137792	0.0103523	0.00841351	0.00730712	0.00651713	0.00571996	0.0047907	0.00375998	0.00273985	0.00185093	0.00118046	0.000786731	0.000752581	0.0012855	0.00285906	0.0063706	0.0132407	0.0253157	0.0444157	0.0714753	0.105491	0.142792
0.00166156	0.00308872	0.00551656	0.00946646	0.0156076	0.0247235	0.0376283	0.0550232	0.0773047	0.10435	0.135335	0.168638	0.201897	0.232236	0.256661	0.272532	0.278037	0.272532	0.256661	0.232238	0.2019	0.168649	0.135361	0.10441	0.0774286	0.0552601	0.038044	0.0253926	0.016595	0.010803	0.00717582	0.00497787	0.00363423	0.00274799	0.00208599	0.0015413	0.00108596	0.000730238	0.000503692	0.000470896	0.000795624	0.00186958	0.00451346	0.0102167	0.0212947	0.0407353	0.0714754	0.115022	0.169762	0.22979
0.00224287	0.00416933	0.00744658	0.0127784	0.021068	0.0333733	0.0507928	0.0742736	0.10435	0.140858	0.182684	0.227638	0.272532	0.313486	0.346456	0.367879	0.375311	0.367879	0.346456	0.313487	0.272533	0.227641	0.182692	0.140879	0.104392	0.0743539	0.0509338	0.0336002	0.0214029	0.0132317	0.00800932	0.00481004	0.00291191	0.00180002	0.0011388	0.000729817	0.00046856	0.000312066	0.000268624	0.000424777	0.00103315	0.00269172	0.00663173	0.0150669	0.0314246	0.0601201	0.105491	0.169762	0.250553	0.339149
0.00290884	0.00540733	0.0096577	0.0165727	0.0273237	0.0432828	0.0658748	0.0963276	0.135335	0.182684	0.236928	0.29523	0.353455	0.40657	0.449329	0.477114	0.486752	0.477114	0.449329	0.40657	0.353455	0.295231	0.236931	0.18269	0.135348	0.0963526	0.0659186	0.0433534	0.0274279	0.0167137	0.00983273	0.00560662	0.00311696	0.00170284	0.000922178	0.000499728	0.000277974	0.000182715	0.000215285	0.000490665	0.00135447	0.00362245	0.00896746	0.0203909	0.042535	0.0813781	0.142792	0.22979	0.339149	0.459073
0.00362464	0.00673795	0.0120342	0.0206508	0.0340475	0.0539337	0.082085	0.120032	0.168638	0.227638	0.29523	0.367879	0.440432	0.506617	0.559898	0.594521	0.606531	0.594521	0.559898	0.506617	0.440432	0.36788	0.295231	0.227639	0.168642	0.120039	0.0820975	0.0539538	0.0340772	0.020691	0.0120842	0.0067948	0.00368403	0.00193039	0.00098093	0.000487222	0.000246252	0.000159684	0.000225472	0.000585288	0.00166901	0.00449103	0.0111298	0.0253128	0.0528038	0.101025	0.177266	0.285268	0.42103	0.569906
0.00433948	0.00806679	0.0144076	0.0247235	0.0407622	0.0645703	0.0982736	0.143704	0.201897	0.272532	0.353455	0.440432	0.527292	0.606531	0.67032	0.71177	0.726149	0.71177	0.67032	0.606531	0.527292	0.440432	0.353455	0.272532	0.201897	0.143706	0.0982769	0.0645756	0.04077	0.0247341	0.0144207	0.00808168	0.00435506	0.00225792	0.00112765	0.000545519	0.000266274	0.000169434	0.000247987	0.00066105	0.00189735	0.00511185	0.0126713	0.0288196	0.0601198	0.115022	0.201827	0.324793	0.479364	0.648868
0.00499159	0.00927901	0.0165727	0.0284388	0.0468877	0.0742736	0.113042	0.165299	0.232236	0.313486	0.40657	0.506617	0.606531	0.697676	0.771052	0.818731	0.83527	0.818731	0.771052	0.697676	0.606531	0.506617	0.40657	0.313486	0.232237	0.165299	0.113042	0.0742748	0.0468896	0.0284414	0.0165758	0.00928264	0.00499543	0.00258376	0.00128524	0.000617663	0.000297764	0.000184196	0.000261243	0.000690817	0.00198127	0.00533776	0.0132313	0.0300935	0.0627772	0.120106	0.210748	0.339149	0.500553	0.677549
0.00551656	0.0102549	0.0183156	0.0314298	0.0518189	0.082085	0.12493	0.182684	0.256661	0.346456	0.449329	0.559898	0.67032	0.771052	0.852144	0.904837	0.923116	0.904837	0.852144	0.771052	0.67032	0.559898	0.449329	0.346456	0.256661	0.182684	0.12493	0.0820853	0.0518194	0.0314304	0.0183165	0.010256	0.00551782	0.00285274	0.00141805	0.000680449	0.000325775	0.000194303	0.000257865	0.000664824	0.00189878	0.00511241	0.0126715	0.0288198	0.0601198	0.115022	0.201827	0.324793	0.479364	0.648868
0.00585769	0.010889	0.0194482	0.0333733	0.0550232	0.0871609	0.132655	0.19398	0.272532	0.367879	0.477114	0.594521	0.71177	0.818731	0.904837	0.960789	0.980199	0.960789	0.904837	0.818731	0.71177	0.594521	0.477114	0.367879	0.272532	0.19398	0.132656	0.087161	0.0550235	0.0333738	0.0194491	0.0108905	0.00585975	0.00303038	0.0015074	0.000724127	0.000345693	0.00019838	0.000239489	0.000590197	0.00167087	0.00449191	0.0111303	0.0253131	0.052804	0.101025	0.177266	0.285268	0.42103	0.569906
0.00597602	0.011109	0.0198411	0.0340475	0.0561348	0.0889216	0.135335	0.197899	0.278037	0.375311	0.486752	0.606531	0.726149	0.83527	0.923116	0.980199	1	0.980199	0.923116	0.83527	0.726149	0.606531	0.486752	0.375311	0.278037	0.197899	0.135335	0.0889221	0.0561358	0.0340493	0.0198444	0.0111143	0.00598385	0.00309938	0.00154746	0.000749222	0.000361532	0.000202854	0.000216587	0.000489244	0.00135428	0.00362337	0.00896867	0.0203919	0.0425356	0.0813785	0.142792	0.22979	0.339149	0.459073
0.00585769	0.010889	0.0194482	0.0333733	0.0550232	0.0871609	0.132655	0.19398	0.272532	0.367879	0.477114	0.594521	0.71177	0.818731	0.904837	0.960789	0.980199	0.960789	0.904837	0.818731	0.71177	0.594521	0.477114	0.367879	0.272532	0.19398	0.132656	0.0871626	0.0550269	0.0333804	0.0194607	0.0109092	0.00588742	0.00306786	0.00155379	0.000776031	0.00039596	0.000231389	0.00021538	0.000400021	0.00102687	0.00269398	0.0066362	0.0150708	0.0314271	0.0601215	0.105491	0.169763	0.250554	0.339149
0.00551658	0.0102549	0.0183157	0.0314298	0.0518189	0.082085	0.12493	0.182684	0.256661	0.346456	0.449329	0.559898	0.67032	0.771052	0.852144	0.904837	0.923116	0.904837	0.852144	0.771052	0.67032	0.559898	0.449329	0.346456	0.256661	0.182685	0.124933	0.0820913	0.051832	0.0314548	0.0183595	0.0103255	0.00562074	0.0029923	0.0015912	0.000876091	0.000523035	0.00035581	0.000303327	0.00039136	0.000782355	0.0018832	0.00453208	0.0102315	0.021304	0.0407403	0.0714777	0.115023	0.169763	0.22979
0.0049917	0.00927911	0.0165728	0.0284389	0.0468877	0.0742736	0.113042	0.165299	0.232236	0.313486	0.40657	0.506617	0.606531	0.697676	0.771052	0.818731	0.83527	0.818731	0.771052	0.697676	0.606531	0.506617	0.40657	0.313487	0.232238	0.165302	0.11305	0.0742937	0.0469297	0.0285192	0.0167137	0.00950591	0.00532648	0.00303324	0.00184406	0.00125274	0.000952501	0.000776626	0.000658815	0.000615525	0.00075891	0.00135424	0.00293034	0.00642279	0.0132722	0.0253323	0.0444235	0.0714785	0.105492	0.142792
0.00434015	0.00806742	0.0144081	0.0247239	0.0407625	0.0645705	0.0982737	0.143704	0.201897	0.272532	0.353455	0.440432	0.527292	0.606531	0.67032	0.71177	0.726149	0.71177	0.67032	0.606531	0.527292	0.440432	0.353455	0.272533	0.2019	0.143714	0.0982997	0.0646297	0.040886	0.0249605	0.0148233	0.00873581	0.00532691	0.00357946	0.00277313	0.002421	0.00221812	0.00200357	0.00172965	0.00143538	0.00123156	0.00131244	0.00200573	0.00385164	0.00766387	0.0144849	0.0253383	0.0407445	0.0601235	0.0813793
0.00364703	0.00675913	0.0120522	0.0206644	0.0340567	0.0539393	0.082088	0.120033	0.168639	0.227638	0.29523	0.367879	0.440432	0.506617	0.559898	0.594521	0.606531	0.594521	0.559898	0.506617	0.440432	0.36788	0.295231	0.227641	0.168649	0.12006	0.0821556	0.0540942	0.0343823	0.0212915	0.0131585	0.00854713	0.00629483	0.00548778	0.00541734	0.00555276	0.00553892	0.00520201	0.00453797	0.00367179	0.00280005	0.00214633	0.00195559	0.00253014	0.00427593	0.00770048	0.0133007	0.0213192	0.0314338	0.0425381
0.00290884	0.00540733	0.0096577	0.0165727	0.0273237	0.0432828	0.0658748	0.0963276	0.135335	0.182684	0.236928	0.29523	0.353455	0.40657	0.449329	0.477114	0.486752	0.477114	0.449329	0.40657	0.353455	0.295231	0.236931	0.182692	0.135361	0.0963982	0.0660498	0.0436809	0.0281543	0.0181617	0.0124459	0.00989431	0.00953122	0.0104675	0.0118748	0.0130264	0.0133939	0.0127438	0.0111649	0.00899656	0.00668657	0.00464933	0.00318701	0.00249484	0.00271978	0.00401253	0.00651709	0.0102766	0.0150893	0.0203984
0.00266198	0.00456579	0.00778218	0.0130326	0.0212403	0.0334778	0.0508496	0.0743011	0.104362	0.140863	0.182685	0.227638	0.272532	0.313486	0.346456	0.367879	0.375311	0.367879	0.346456	0.313486	0.272532	0.22764	0.18269	0.140879	0.10441	0.0744341	0.051191	0.0342789	0.0229572	0.0163928	0.0137886	0.0143754	0.0173061	0.0215488	0.0258878	0.0290939	0.0302192	0.0288755	0.0253384	0.0204079	0.015093	0.010278	0.00651759	0.00401268	0.00271976	0.00249463	0.00318636	0.00464752	0.00668175	0.00898421
0.00166156	0.00308872	0.00551656	0.00946646	0.0156076	0.0247235	0.0376283	0.0550232	0.0773048	0.104351	0.135335	0.168638	0.201897	0.232236	0.256661	0.272532	0.278037	0.272532	0.256661	0.232237	0.201898	0.168642	0.135348	0.104393	0.0774287	0.0553582	0.0384589	0.0266127	0.0195485	0.0170064	0.0187467	0.0243795	0.0330848	0.0433933	0.05323	0.0603231	0.0628704	0.060161	0.0528221	0.0425452	0.0314365	0.0213203	0.0133011	0.00770058	0.00427588	0.00252987	0.00195478	0.00214407	0.00279404	0.0036564
0.00238651	0.00333726	0.0048905	0.00746813	0.0116039	0.0178977	0.0269456	0.039243	0.0550577	0.074287	0.0963324	0.120033	0.143705	0.165299	0.182684	0.19398	0.197899	0.19398	0.182684	0.1653	0.143706	0.120039	0.096353	0.0743543	0.0552604	0.0398048	0.0283719	0.021212	0.018649	0.0211636	0.0292387	0.0429325	0.0613023	0.0819892	0.101329	0.115167	0.120173	0.115052	0.101038	0.0813843	0.0601255	0.0407453	0.0253385	0.014485	0.00766379	0.00385131	0.00200476	0.00130974	0.00122436	0.00141697
0.00467469	0.00516045	0.00578079	0.00695263	0.00918636	0.0129982	0.0188389	0.0270369	0.0377388	0.050836	0.06589	0.08209	0.0982754	0.113043	0.124931	0.132656	0.135336	0.132657	0.124932	0.113044	0.0982782	0.0820987	0.0659197	0.0509348	0.0380448	0.0279076	0.0211044	0.0183767	0.0208274	0.0299202	0.0470999	0.0729785	0.106299	0.14321	0.177474	0.201926	0.210793	0.201847	0.177275	0.142796	0.105493	0.071479	0.0444236	0.0253324	0.0132721	0.00642241	0.00292922	0.00135114	0.000750642	0.000594365
0.0116404	0.0114965	0.0106597	0.00976552	0.00955868	0.0106772	0.0135378	0.0183279	0.0250412	0.0334972	0.0433265	0.0539481	0.0645755	0.0742763	0.0820875	0.0871636	0.0889247	0.0871643	0.0820889	0.0742786	0.0645793	0.0539573	0.0433565	0.0336029	0.0253948	0.0194085	0.0165226	0.0181141	0.0262831	0.0437621	0.0732396	0.11601	0.170294	0.230065	0.285405	0.324858	0.339179	0.324806	0.285274	0.229793	0.169764	0.115024	0.0714778	0.0407403	0.0213039	0.0102311	0.00453086	0.0018798	0.000773261	0.000368041
0.028901	0.0276454	0.0239873	0.0192372	0.0148949	0.0121147	0.0114633	0.0129871	0.0164244	0.0213867	0.0274361	0.0340846	0.0407755	0.0468949	0.0518255	0.0550305	0.0561431	0.0550325	0.0518291	0.0468995	0.0407797	0.0340863	0.0274362	0.0214101	0.016601	0.013784	0.0142231	0.0200575	0.0345763	0.0620322	0.106605	0.170386	0.250889	0.339323	0.421116	0.479406	0.500572	0.479373	0.421033	0.339151	0.250554	0.169763	0.105491	0.0601215	0.031427	0.0150704	0.00663497	0.00269047	0.00101737	0.000375504
0.065932	0.0625548	0.0533069	0.0410257	0.0289333	0.0194176	0.0135041	0.0110596	0.0113463	0.013512	0.0168318	0.020737	0.0247551	0.0284567	0.0314464	0.033392	0.0340688	0.0333969	0.0314552	0.0284668	0.024759	0.0207145	0.0167349	0.0132501	0.0108185	0.0103647	0.0135814	0.0234242	0.0444508	0.0825407	0.14347	0.23017	0.339354	0.459178	0.569959	0.648893	0.677561	0.648873	0.569908	0.459074	0.33915	0.22979	0.142792	0.0813785	0.0425356	0.0203916	0.00896762	0.00362015	0.00134517	0.000465097
0.135454	0.128242	0.108762	0.0827609	0.0567525	0.0355117	0.021003	0.0128254	0.00938804	0.00895848	0.0101933	0.0122145	0.0144765	0.0166144	0.0183561	0.0194941	0.0198934	0.0195061	0.0183776	0.0166383	0.0144819	0.0121419	0.00988496	0.00805472	0.00721374	0.00844394	0.0138369	0.0270938	0.0539297	0.101709	0.177665	0.285492	0.42115	0.569969	0.707529	0.805538	0.841136	0.805526	0.707499	0.569907	0.42103	0.285268	0.177266	0.101025	0.0528041	0.0253132	0.01113	0.00448996	0.00166387	0.000569419
0.249419	0.236001	0.199887	0.151619	0.103137	0.0631673	0.0352546	0.0185963	0.0102247	0.00695938	0.00640054	0.00707921	0.00820589	0.00937179	0.0103492	0.0109972	0.0112326	0.0110256	0.0104005	0.00943033	0.00822648	0.00693119	0.00573003	0.00491732	0.00506748	0.00737904	0.014229	0.0298481	0.0607725	0.11542	0.20206	0.324925	0.479436	0.648905	0.805542	0.91714	0.957674	0.917133	0.805524	0.648868	0.479365	0.324793	0.201827	0.115023	0.0601206	0.0288211	0.0126734	0.00511437	0.00189824	0.000654327
0.411148	0.388962	0.329313	0.249558	0.169353	0.10305	0.0564582	0.0282233	0.013435	0.00685531	0.00456456	0.00421283	0.0046033	0.00518927	0.00572771	0.00610282	0.00625653	0.00616757	0.00584621	0.00533078	0.00468383	0.00399368	0.00339714	0.00315549	0.00383768	0.00668041	0.0141648	0.0307177	0.0631789	0.120355	0.210896	0.339235	0.5006	0.677574	0.841142	0.957676	1	0.957671	0.84113	0.677549	0.500553	0.33915	0.210748	0.120108	0.0627798	0.0300984	0.0132397	0.00535073	0.00199862	0.00070802
0.60655	0.573789	0.485735	0.367989	0.249534	0.151529	0.0825279	0.0405187	0.0182497	0.00799621	0.00399306	0.00280705	0.00272099	0.00298685	0.00330643	0.00356122	0.0037004	0.00370332	0.00356935	0.00331528	0.00297505	0.00260579	0.00231398	0.00233133	0.00319179	0.00607613	0.0133627	0.0292973	0.0604378	0.115226	0.201953	0.324868	0.479408	0.648892	0.805536	0.917137	0.957673	0.917132	0.805524	0.648868	0.479365	0.324794	0.201828	0.115026	0.0601273	0.028834	0.0126968	0.00515408	0.00196173	0.000749675
0.800748	0.757485	0.641216	0.485733	0.329296	0.199832	0.108628	0.0530209	0.0234363	0.00967862	0.00414571	0.00232074	0.00195805	0.00209471	0.00236113	0.0026202	0.00281552	0.00291955	0.00292003	0.00281809	0.00263028	0.00239612	0.00220277	0.00225217	0.00301602	0.00553711	0.0119115	0.025875	0.0531932	0.101285	0.177433	0.285371	0.421091	0.569941	0.707517	0.805534	0.841134	0.805526	0.707499	0.569907	0.421031	0.28527	0.177271	0.101035	0.0528237	0.025351	0.0111986	0.0046066	0.00185041	0.000849707
0.945966	0.894852	0.757489	0.573797	0.388971	0.236003	0.128226	0.0624947	0.0274999	0.0112013	0.00462446	0.00244144	0.00200796	0.00219382	0.0025666	0.00296371	0.00331237	0.00356877	0.00370366	0.0037025	0.00356948	0.00333533	0.00307711	0.00297082	0.00341344	0.00526263	0.0102223	0.0213134	0.0431868	0.0818209	0.143081	0.229972	0.339259	0.459136	0.569941	0.648887	0.677559	0.648873	0.569909	0.459074	0.339152	0.229795	0.142803	0.0814023	0.0425844	0.0204856	0.00913809	0.00391042	0.00180966	0.00116349
[truncated: 50 more columns]

## Sheet: no defect
Periodicity	Power
0	8.05215e-31
1	2.29786e-07
2	9.19143e-07
3	3.69654e-06
4	1.0591e-05
5	0.000199262
6	0.000645653
7	0.000181411
8	0.000122835
9	0.00012522
10	0.000989278
11	0.000453309
12	0.000154462
13	3.07029e-05
14	8.01522e-06
15	0.000293975
16	0.000991265
17	0.000125518
18	8.5713e-05
19	1.58925e-05
20	8.33144e-06
21	1.96552e-05
22	3.81197e-05
23	9.19483e-06
24	4.67211e-08
25	0.000316949
26	0.00125267
27	0.000284373
28	2.98332e-06
29	6.43975e-07
30	1.88036e-08
31	4.39205e-08
32	1.05175e-07
33	1.06536e-07
34	1.08023e-07
35	3.6717e-08
36	5.00586e-09
37	2.54171e-09
38	1.53487e-09
39	4.3306e-10
40	7.54529e-12
41	1.129e-11
42	4.4609e-11
43	1.80164e-11
44	1.76913e-10
45	4.30279e-11
46	4.33133e-14
47	4.22792e-14
48	5.14479e-14
49	3.04e-14
50	1.52094e-14
51	4.18331e-15
52	4.89151e-14
53	1.14032e-14
54	2.17879e-16
55	6.64889e-17
56	2.55028e-18
57	4.83911e-19
58	4.95963e-19
59	3.83628e-19
60	3.101e-19

## Sheet: LP-ring defect
Periodicity	Power
0	0.000234256
1	0.00388082
2	0.00124971
3	0.000521909
4	0.00244842
5	0.00714897
6	0.00358253
7	0.00146733
8	0.000759281
9	0.000930683
10	0.00430175
11	0.00360783
12	0.00103188
13	0.000121688
14	8.92133e-05
15	0.000183864
16	0.000118022
17	0.000394529
18	0.000134609
19	1.6586e-06
20	2.78413e-05
21	2.91554e-05
22	2.7595e-06
23	8.4471e-06
24	3.78538e-06
25	0.000312172
26	0.00119982
27	0.0002981
28	9.60165e-07
29	8.93627e-08
30	8.84973e-08
31	4.4314e-08
32	2.17664e-08
33	1.18145e-07
34	1.85233e-07
35	5.79572e-08
36	7.46749e-09
37	2.11532e-09
38	3.01619e-10
39	2.89807e-10
40	1.17016e-10
41	2.32856e-11
42	2.94973e-11
43	2.84219e-11
44	1.39183e-10
45	3.18814e-11
46	2.66435e-13
47	6.2594e-14
48	2.29684e-14
49	3.44424e-14
50	3.55281e-14
51	2.47055e-15
52	4.52051e-14
53	1.15962e-14
54	1.36335e-16
55	4.86823e-17
56	1.05241e-17
57	1.66398e-18
58	2.70023e-19
59	3.57423e-19
60	4.37416e-19

## Sheet: Both defects
Periodicity	Power
0	0.000352917
1	0.00415135
2	0.00124121
3	0.00051301
4	0.0025052
5	0.00736348
6	0.00363741
7	0.00162667
8	0.000911318
9	0.000733478
10	0.0046928
11	0.00372947
12	0.00106979
13	0.00015397
14	0.000158491
15	0.000178993
16	3.3923e-05
17	0.000135772
18	4.71091e-05
19	5.86486e-05
20	1.46738e-05
21	1.70187e-05
22	2.72814e-06
23	1.79713e-05
24	2.55772e-05
25	0.0015347
26	0.00675879
27	0.0018675
28	2.17192e-05
29	5.08854e-06
30	8.33981e-06
31	2.50835e-06
32	8.23413e-06
33	1.25591e-05
34	7.67201e-05
35	3.43608e-05
36	2.96427e-05
37	4.99705e-06
38	3.95563e-06
39	1.02298e-06
40	4.1764e-06
41	2.23403e-06
42	8.935e-06
43	2.33722e-05
44	5.40964e-05
45	1.21897e-05
46	2.71912e-06
47	4.96061e-07
48	9.47427e-07
49	3.21031e-07
50	1.80794e-06
51	3.43429e-05
52	0.000146285
53	4.07159e-05
54	9.95018e-07
55	2.15961e-07
56	3.3416e-07
57	7.91312e-08
58	2.28365e-07
59	2.31715e-07
60	1.38208e-06
