# Supplementary material for: Heterogeneity and multi-scale dynamics in the molecular bearing of the bacterial flagellum
Source: Nat Commun. 2026 Jun 12;17:7496. doi: 10.1038/s41467-026-74079-9 (PMC13408457; doi:10.1038/s41467-026-74079-9)
Supplement: Supplementary file 12 — Source Data [file 41467_2026_74079_MOESM12_ESM.zip › Source data/Supplementary/Fig S19 data.xlsx]

## Sheet: top
1.00001	0.945972	0.800763	0.606578	0.411198	0.249501	0.135584	0.0661304	0.0291902	0.0120437	0.00521185	0.00306889	0.00282193	0.00327269	0.00395298	0.00467203	0.00532774	0.00584557	0.00616779	0.00625809	0.00610906	0.00574975	0.00525904	0.00480027	0.00470533	0.00564542	0.00891064	0.0167546	0.0326247	0.0609398	0.106029	0.170104	0.250785	0.339487	0.422519	0.486623	0.529138	0.56737	0.632148	0.733619	0.824611	0.820423	0.679904	0.455122	0.243064	0.103533	0.0357067	0.0106201	0.00351993	0.00220634
0.945968	0.894858	0.757502	0.573825	0.389027	0.236111	0.12842	0.0628294	0.0280507	0.0120676	0.00592738	0.00431713	0.00459395	0.00560987	0.00689199	0.00821514	0.0094274	0.0103999	0.0110257	0.0112337	0.0110016	0.0103646	0.00942151	0.00834914	0.00744805	0.00724575	0.00867631	0.0133079	0.0234975	0.0422425	0.0724659	0.11565	0.170164	0.230204	0.286647	0.331232	0.364388	0.402446	0.471518	0.577748	0.676054	0.688761	0.577859	0.388875	0.207842	0.0883644	0.0305909	0.00969067	0.0043278	0.00402621
0.800752	0.757496	0.641243	0.485792	0.329417	0.200065	0.109052	0.0537574	0.0246552	0.0116041	0.00705255	0.00651846	0.0077606	0.0097769	0.0121069	0.0144719	0.0166357	0.018377	0.0195061	0.0198941	0.0194969	0.0183661	0.016647	0.0145721	0.0124673	0.0107943	0.0102433	0.0118642	0.0171602	0.0279995	0.0461803	0.0725909	0.106182	0.143318	0.178349	0.206325	0.228131	0.255214	0.305277	0.381931	0.45344	0.465781	0.392463	0.264698	0.14175	0.060703	0.0219255	0.00858937	0.00620789	0.00767348
0.606556	0.573806	0.485777	0.368084	0.249732	0.151918	0.0832477	0.0417826	0.0203605	0.0113553	0.00909512	0.0102121	0.0130003	0.0166446	0.0206856	0.0247507	0.0284647	0.0314548	0.0333968	0.0340691	0.0333936	0.0314523	0.0284762	0.0248134	0.0208948	0.0172184	0.0143708	0.0130831	0.0142793	0.0190342	0.0283403	0.0426463	0.0612875	0.0821244	0.101865	0.11757	0.129484	0.143635	0.169565	0.209397	0.246392	0.251857	0.211766	0.142907	0.0770517	0.0341042	0.0143565	0.00893125	0.0102006	0.0144154
0.411153	0.388982	0.329367	0.249688	0.169637	0.103626	0.0575506	0.0301749	0.016738	0.0121678	0.0127032	0.0161085	0.0212131	0.0273664	0.0340643	0.0407735	0.0468979	0.0518287	0.0550324	0.0561433	0.0550314	0.0518287	0.0469056	0.0408079	0.0341741	0.0276606	0.0218999	0.0174976	0.0150505	0.0151373	0.0182219	0.0244423	0.0333381	0.0436779	0.0536197	0.0614326	0.0668165	0.0721141	0.0814132	0.0959353	0.109133	0.109436	0.0912677	0.0617796	0.0343137	0.01729	0.0110253	0.0120793	0.0175222	0.0259007
0.249417	0.236014	0.19994	0.151771	0.1035	0.0639412	0.0367742	0.0213819	0.015031	0.0148057	0.0185633	0.025026	0.0334596	0.0433068	0.0539418	0.0645749	0.0742775	0.0820887	0.0871643	0.0889248	0.087164	0.082089	0.0742817	0.0645919	0.0539941	0.0434441	0.0337719	0.0256295	0.0194868	0.0156487	0.0142492	0.0151978	0.0180919	0.0221635	0.0263626	0.0296684	0.0316242	0.0328261	0.0346652	0.0377867	0.0403992	0.0390667	0.0322359	0.0224406	0.0142461	0.010717	0.0124202	0.0187934	0.0293901	0.0439666
0.135434	0.128229	0.108786	0.0828938	0.0571415	0.0364315	0.0229236	0.0164927	0.0159005	0.0198196	0.0273065	0.037792	0.0508392	0.0658872	0.0820888	0.0982754	0.113043	0.124932	0.132657	0.135336	0.132657	0.124932	0.113045	0.0982829	0.0821115	0.0659456	0.0509681	0.0380265	0.0276133	0.0199047	0.0148225	0.012084	0.0112305	0.0116517	0.0126477	0.0135599	0.0139681	0.0138636	0.0135974	0.0134617	0.0132059	0.0121894	0.010264	0.00837252	0.00810491	0.0108776	0.0176983	0.0294191	0.0468125	0.0702223
0.0658734	0.0624801	0.0532426	0.041049	0.0292203	0.0203161	0.0156334	0.0154293	0.0194752	0.027513	0.0394182	0.0551026	0.074296	0.0963335	0.120033	0.143705	0.165299	0.182684	0.19398	0.197899	0.19398	0.182684	0.1653	0.143708	0.120042	0.0963562	0.0743442	0.0551838	0.0394988	0.0274234	0.0187217	0.0129182	0.00940822	0.00754146	0.00668889	0.00630832	0.0060123	0.00561764	0.00513225	0.00465207	0.00424116	0.0039536	0.00403526	0.00511164	0.00819742	0.0146175	0.0259623	0.0439812	0.0702247	0.105403
0.028769	0.0274483	0.0237322	0.0189874	0.0148324	0.0126394	0.0133324	0.0174852	0.0255396	0.0379456	0.0551337	0.0773392	0.10436	0.135338	0.168639	0.201897	0.232236	0.256661	0.272532	0.278037	0.272532	0.256661	0.232237	0.201898	0.168642	0.135346	0.104377	0.0773641	0.0551471	0.0378652	0.0251393	0.0162766	0.0104539	0.00685333	0.00474893	0.00355484	0.00284679	0.00236346	0.00198828	0.00171568	0.00162557	0.00190597	0.0029438	0.00545801	0.0106316	0.020205	0.0364608	0.061974	0.0990178	0.148638
0.0113837	0.0110843	0.0100546	0.00898082	0.00873638	0.0102166	0.0142818	0.0217982	0.0336906	0.0509163	0.0743165	0.104364	0.140862	0.182684	0.227638	0.272532	0.313486	0.346456	0.367879	0.375311	0.367879	0.346456	0.313486	0.272532	0.227639	0.182687	0.140867	0.104371	0.0743156	0.0508732	0.0335143	0.0212949	0.0131133	0.00790005	0.00473275	0.00288612	0.00183705	0.00124419	0.000918394	0.000798464	0.000949385	0.00160319	0.00325838	0.00683782	0.0138772	0.0266733	0.0482655	0.0820889	0.131173	0.196912
0.00422213	0.00440359	0.00459903	0.00525364	0.00699666	0.0106217	0.0170959	0.0275778	0.0433932	0.0659177	0.0963426	0.13534	0.182685	0.236928	0.29523	0.353455	0.40657	0.449329	0.477114	0.486752	0.477114	0.449329	0.40657	0.353455	0.295231	0.236929	0.182686	0.135342	0.0963407	0.0658997	0.0433267	0.0273943	0.0166769	0.0097989	0.00558315	0.00311097	0.00172116	0.000976445	0.000622318	0.000558973	0.000845366	0.00175464	0.00389753	0.00841681	0.0172216	0.0331726	0.0600578	0.102158	0.163246	0.245061
0.00164772	0.00206911	0.00283738	0.00435482	0.00723287	0.0123344	0.0208138	0.0341266	0.0539681	0.0820984	0.120036	0.16864	0.227638	0.29523	0.367879	0.440432	0.506617	0.559898	0.594521	0.606531	0.594521	0.559898	0.506617	0.440432	0.36788	0.29523	0.227638	0.16864	0.120035	0.0820921	0.0539462	0.0340676	0.0206806	0.0120747	0.00678879	0.00368478	0.0019439	0.00102254	0.000599413	0.000539846	0.000899462	0.00198869	0.00451653	0.00981692	0.0201218	0.0387768	0.0702121	0.119433	0.190853	0.286505
0.00086686	0.00143111	0.00251149	0.00454295	0.0082047	0.0144912	0.0247689	0.0407843	0.0645799	0.0982773	0.143705	0.201897	0.272532	0.353455	0.440432	0.527292	0.606531	0.67032	0.71177	0.726149	0.71177	0.67032	0.606531	0.527292	0.440432	0.353455	0.272532	0.201897	0.143705	0.0982755	0.0645736	0.0407675	0.0247314	0.0144184	0.00808086	0.00435798	0.00227064	0.00116751	0.000660427	0.000579297	0.000971733	0.00217089	0.00495135	0.0107763	0.0220966	0.0425866	0.0771123	0.131172	0.209611	0.314664
0.000694901	0.00136027	0.00264689	0.00504233	0.0093134	0.0165935	0.0284501	0.0468932	0.074276	0.113042	0.165299	0.232236	0.313486	0.40657	0.506617	0.606531	0.697676	0.771052	0.818731	0.83527	0.818731	0.771052	0.697676	0.606531	0.506617	0.40657	0.313486	0.232236	0.165299	0.113042	0.0742744	0.046889	0.0284408	0.0165755	0.00928324	0.00499897	0.00259636	0.00132492	0.000734159	0.000618355	0.00100926	0.00224112	0.0051082	0.0111178	0.0227976	0.0439382	0.07956	0.135335	0.216265	0.324652
0.000694203	0.00143354	0.00286619	0.00552788	0.0102626	0.0183203	0.0314323	0.0518201	0.0820855	0.12493	0.182684	0.256661	0.346456	0.449329	0.559898	0.67032	0.771052	0.852144	0.904837	0.923116	0.904837	0.852144	0.771052	0.67032	0.559898	0.449329	0.346456	0.256661	0.182684	0.12493	0.0820852	0.0518193	0.0314303	0.0183166	0.0102569	0.00552137	0.00286484	0.00145619	0.000792947	0.000636188	0.000994219	0.00217887	0.00495378	0.0107769	0.0220966	0.0425866	0.0771123	0.131172	0.209611	0.314664
0.000721038	0.00150696	0.00303054	0.00585995	0.0108906	0.0194491	0.0333738	0.0550235	0.087161	0.132656	0.19398	0.272532	0.367879	0.477114	0.594521	0.71177	0.818731	0.904837	0.960789	0.980199	0.960789	0.904837	0.818731	0.71177	0.594521	0.477114	0.367879	0.272532	0.19398	0.132656	0.087161	0.0550235	0.0333739	0.0194494	0.0108913	0.005863	0.00304137	0.00154209	0.000826578	0.000628704	0.000928448	0.00199493	0.00451592	0.00981527	0.0201207	0.0387763	0.0702119	0.119433	0.190854	0.286505
0.000732468	0.00153444	0.00308925	0.00597643	0.0111093	0.0198413	0.0340475	0.0561348	0.0889216	0.135335	0.197899	0.278037	0.375311	0.486752	0.606531	0.726149	0.83527	0.923116	0.980199	1	0.980199	0.923116	0.83527	0.726149	0.606531	0.486752	0.375311	0.278037	0.197899	0.135335	0.0889221	0.0561358	0.0340494	0.0198446	0.0111151	0.00598664	0.00310879	0.00157715	0.00083699	0.000604235	0.000829785	0.0017268	0.00387512	0.00840322	0.0172149	0.03317	0.060057	0.102158	0.163246	0.245061
0.000717419	0.00150354	0.00302764	0.00585776	0.0108891	0.0194482	0.0333733	0.0550232	0.0871609	0.132655	0.19398	0.272532	0.367879	0.477114	0.594521	0.71177	0.818731	0.904837	0.960789	0.980199	0.960789	0.904837	0.818731	0.71177	0.594521	0.477114	0.367879	0.272532	0.19398	0.132656	0.0871626	0.055027	0.0333804	0.0194609	0.0109098	0.00588967	0.00307543	0.00157768	0.000846716	0.000591656	0.000737745	0.001438	0.00315001	0.00677741	0.0138492	0.026663	0.0482629	0.0820889	0.131173	0.196913
0.000675563	0.00141591	0.00285127	0.00551659	0.0102549	0.0183157	0.0314298	0.0518189	0.082085	0.12493	0.182684	0.256661	0.346456	0.449329	0.559898	0.67032	0.771052	0.852144	0.904837	0.923116	0.904837	0.852144	0.771052	0.67032	0.559898	0.449329	0.346456	0.256661	0.182685	0.124933	0.0820913	0.051832	0.0314548	0.0183596	0.0103259	0.00562243	0.00299801	0.00160927	0.000929591	0.000671359	0.000740341	0.00123432	0.00249319	0.0051997	0.0105104	0.0201614	0.0364509	0.0619746	0.0990199	0.14864
0.000611319	0.00128123	0.00258001	0.0049917	0.00927912	0.0165728	0.0284389	0.0468877	0.0742736	0.113042	0.165299	0.232236	0.313486	0.40657	0.506617	0.606531	0.697676	0.771052	0.818731	0.83527	0.818731	0.771052	0.697676	0.606531	0.506617	0.40657	0.313487	0.232238	0.165302	0.11305	0.0742937	0.0469297	0.0285192	0.0167138	0.00950625	0.00532769	0.0030373	0.00185689	0.0012908	0.0010582	0.00105129	0.00132591	0.00212767	0.00395349	0.00763587	0.014413	0.0259161	0.0439834	0.0702336	0.105409
0.000531802	0.00111431	0.0022435	0.00434015	0.00806742	0.0144081	0.0247239	0.0407625	0.0645705	0.0982737	0.143704	0.201897	0.272532	0.353455	0.440432	0.527292	0.606531	0.67032	0.71177	0.726149	0.71177	0.67032	0.606531	0.527292	0.440432	0.353455	0.272533	0.2019	0.143714	0.0982997	0.0646297	0.040886	0.0249605	0.0148234	0.00873604	0.00532771	0.00358217	0.00278172	0.00244653	0.00228938	0.00218995	0.00218531	0.00247384	0.00343375	0.0056567	0.00998396	0.017503	0.029435	0.0468538	0.0702475
0.000446121	0.000933287	0.00187693	0.00362837	0.00674147	0.0120372	0.0206531	0.034049	0.0539346	0.0820855	0.120032	0.168638	0.227638	0.29523	0.367879	0.440432	0.506617	0.559898	0.594521	0.606531	0.594521	0.559898	0.506617	0.440432	0.36788	0.295231	0.227641	0.168649	0.12006	0.0821556	0.0540942	0.0343823	0.0212915	0.0131585	0.00854727	0.00629534	0.00548949	0.00542283	0.00556955	0.00558772	0.00533588	0.00487851	0.0044616	0.00445823	0.00531752	0.00756728	0.0118631	0.0189755	0.0296096	0.0440859
0.000367527	0.000761531	0.0015211	0.00292751	0.00542498	0.00967264	0.016584	0.0273314	0.0432875	0.0658773	0.0963289	0.135336	0.182684	0.236928	0.29523	0.353455	0.40657	0.449329	0.477114	0.486752	0.477114	0.449329	0.40657	0.353455	0.295231	0.236931	0.182692	0.135361	0.0963982	0.0660498	0.0436809	0.0281543	0.0181617	0.0124459	0.0098944	0.00953152	0.0104686	0.0118787	0.0130407	0.013446	0.0129188	0.0116736	0.0102309	0.00916105	0.00879719	0.00922241	0.0106133	0.0135223	0.0186746	0.026468
0.000325389	0.000642637	0.00123836	0.00232652	0.00424846	0.00751356	0.0128291	0.0211024	0.0333941	0.0508042	0.0742791	0.104353	0.140859	0.182684	0.227638	0.272532	0.313486	0.346456	0.367879	0.375311	0.367879	0.346456	0.313486	0.272532	0.22764	0.18269	0.140879	0.10441	0.0744341	0.051191	0.0342789	0.0229572	0.0163928	0.0137886	0.0143754	0.0173063	0.0215497	0.0258929	0.0291218	0.0303532	0.0294048	0.0270043	0.0245428	0.0231663	0.0227175	0.0218253	0.0195389	0.0167125	0.0153455	0.0168015
0.000406937	0.000695074	0.00117611	0.00199702	0.00340605	0.00578518	0.00966993	0.0157455	0.0248072	0.0376737	0.0550453	0.0773143	0.104354	0.135337	0.168639	0.201897	0.232236	0.256661	0.272532	0.278037	0.272532	0.256661	0.232237	0.201898	0.168642	0.135348	0.104393	0.0774287	0.0553582	0.0384589	0.0266127	0.0195485	0.0170064	0.0187467	0.0243795	0.033085	0.043395	0.0532429	0.0604072	0.0633073	0.0619458	0.0585202	0.0567412	0.0590227	0.0631559	0.0629184	0.0540039	0.0389168	0.0245581	0.0159156
0.000875001	0.00126751	0.00175006	0.00238651	0.00333726	0.0048905	0.00746813	0.0116039	0.0178977	0.0269456	0.039243	0.0550577	0.074287	0.0963324	0.120033	0.143705	0.165299	0.182684	0.19398	0.197899	0.19398	0.182684	0.1653	0.143706	0.120039	0.096353	0.0743543	0.0552604	0.0398048	0.0283719	0.021212	0.018649	0.0211636	0.0292387	0.0429325	0.0613027	0.0819932	0.101363	0.115396	0.121378	0.119999	0.116868	0.120843	0.136748	0.156663	0.162017	0.140234	0.0982691	0.0556486	0.0266964
0.00244384	0.00330317	0.00407502	0.00467469	0.00516045	0.00578079	0.00695263	0.00918636	0.0129982	0.0188389	0.0270369	0.0377388	0.050836	0.06589	0.08209	0.0982754	0.113043	0.124931	0.132656	0.135336	0.132657	0.124932	0.113044	0.0982782	0.0820987	0.0659197	0.0509348	0.0380448	0.0279076	0.0211044	0.0183767	0.0208274	0.0299202	0.0470999	0.0729785	0.1063	0.143218	0.177547	0.202422	0.213413	0.212611	0.211727	0.228682	0.272246	0.323645	0.34145	0.297923	0.208338	0.115588	0.0512889
0.00680302	0.00903178	0.0107833	0.0116404	0.0114965	0.0106597	0.00976552	0.00955868	0.0106772	0.0135378	0.0183279	0.0250412	0.0334972	0.0433265	0.0539481	0.0645755	0.0742763	0.0820875	0.0871636	0.0889247	0.0871643	0.0820889	0.0742786	0.0645793	0.0539573	0.0433565	0.0336029	0.0253948	0.0194085	0.0165226	0.0181141	0.0262831	0.0437621	0.0732396	0.11601	0.170295	0.230079	0.285529	0.3257	0.343623	0.34307	0.343732	0.37552	0.452688	0.542822	0.575273	0.502848	0.351519	0.194203	0.0847005
0.0173669	0.0229596	0.0271952	0.028901	0.0276454	0.0239873	0.0192372	0.0148949	0.0121147	0.0114633	0.0129871	0.0164244	0.0213867	0.0274361	0.0340846	0.0407755	0.0468949	0.0518255	0.0550305	0.0561431	0.0550325	0.0518291	0.0468995	0.0407797	0.0340863	0.0274362	0.0214101	0.016601	0.013784	0.0142231	0.0200575	0.0345763	0.0620322	0.106605	0.170387	0.250891	0.339342	0.421281	0.480521	0.506453	0.503534	0.498348	0.531846	0.624609	0.735282	0.771385	0.670803	0.467642	0.257824	0.111989
0.0398913	0.0526835	0.0622817	0.065932	0.0625548	0.0533069	0.0410257	0.0289333	0.0194176	0.0135041	0.0110596	0.0113463	0.013512	0.0168318	0.020737	0.0247551	0.0284567	0.0314464	0.033392	0.0340688	0.0333969	0.0314552	0.0284668	0.024759	0.0207145	0.0167349	0.0132501	0.0108185	0.0103647	0.0135814	0.0234242	0.0444508	0.0825407	0.14347	0.23017	0.339355	0.459198	0.570131	0.650054	0.683666	0.673903	0.649873	0.658132	0.725202	0.813045	0.829207	0.710614	0.491831	0.270293	0.117281
0.0820995	0.108398	0.128083	0.135454	0.128242	0.108762	0.0827609	0.0567525	0.0355117	0.021003	0.0128254	0.00938804	0.00895848	0.0101933	0.0122145	0.0144765	0.0166144	0.0183561	0.0194941	0.0198934	0.0195061	0.0183776	0.0166383	0.0144819	0.0121419	0.00988496	0.00805472	0.00721374	0.00844394	0.0138369	0.0270938	0.0539297	0.101709	0.177665	0.285492	0.421152	0.569987	0.70768	0.806536	0.846297	0.826413	0.773572	0.733158	0.735852	0.758879	0.732851	0.609093	0.414911	0.226424	0.0981735
0.151248	0.199683	0.235911	0.249419	0.236001	0.199887	0.151619	0.103137	0.0631673	0.0352546	0.0185963	0.0102247	0.00695938	0.00640054	0.00707921	0.00820589	0.00937179	0.0103492	0.0109972	0.0112326	0.0110256	0.0104005	0.00943033	0.00822648	0.00693119	0.00573003	0.00491732	0.00506748	0.00737904	0.014229	0.0298481	0.0607725	0.11542	0.20206	0.324925	0.479438	0.648925	0.805689	0.91803	0.961952	0.933427	0.854581	0.765371	0.697127	0.64451	0.569892	0.446785	0.29398	0.157618	0.0680578
0.249357	0.329202	0.388914	0.411148	0.388962	0.329313	0.249558	0.169353	0.10305	0.0564582	0.0282233	0.013435	0.00685531	0.00456456	0.00421283	0.0046033	0.00518927	0.00572771	0.00610282	0.00625653	0.00616757	0.00584621	0.00533078	0.00468383	0.00399368	0.00339714	0.00315549	0.00383768	0.00668041	0.0141648	0.0307177	0.0631789	0.120355	0.210896	0.339235	0.500604	0.677608	0.841375	0.958932	1.00534	0.975619	0.889031	0.779125	0.671805	0.568675	0.455076	0.32634	0.200529	0.102741	0.0434162
0.367882	0.485677	0.573763	0.60655	0.573789	0.485735	0.367989	0.249534	0.151529	0.0825279	0.0405187	0.0182497	0.00799621	0.00399306	0.00280705	0.00272099	0.00298685	0.00330643	0.00356122	0.0037004	0.00370332	0.00356935	0.00331528	0.00297505	0.00260579	0.00231398	0.00233133	0.00319179	0.00607613	0.0133627	0.0292973	0.0604378	0.115226	0.201953	0.324869	0.479416	0.648965	0.806013	0.919587	0.967501	0.947979	0.881358	0.795119	0.701042	0.589418	0.451174	0.300903	0.169978	0.0803845	0.0319206
0.485673	0.641183	0.75747	0.800748	0.757485	0.641216	0.485733	0.329296	0.199832	0.108628	0.0530209	0.0234363	0.00967862	0.00414571	0.00232074	0.00195805	0.00209471	0.00236113	0.0026202	0.00281552	0.00291955	0.00292003	0.00281809	0.00263028	0.00239612	0.00220277	0.00225217	0.00301602	0.00553711	0.0119115	0.025875	0.0531932	0.101285	0.177433	0.285373	0.421107	0.570074	0.708384	0.809945	0.85862	0.859556	0.837651	0.814413	0.779404	0.69532	0.543801	0.357221	0.192998	0.0854696	0.0314273
0.573754	0.757467	0.894843	0.945966	0.894852	0.757489	0.573797	0.388971	0.236003	0.128226	0.0624947	0.0274999	0.0112013	0.00462446	0.00244144	0.00200796	0.00219382	0.0025666	0.00296371	0.00331237	0.00356877	0.00370366	0.0037025	0.00356948	0.00333533	0.00307711	0.00297082	0.00341344	0.00526263	0.0102223	0.0213134	0.0431868	0.0818209	0.143081	0.229974	0.339282	0.459329	0.571197	0.655267	0.7028	0.726659	0.756633	0.80823	0.847772	0.807045	0.653292	0.433229	0.231587	0.0996284	0.0349382
0.606531	0.800739	0.945963	1.00001	0.945972	0.800763	0.606578	0.411198	0.249501	0.135584	0.0661304	0.0291902	0.0120437	0.00521185	0.00306889	0.00282193	0.00327269	0.00395298	0.00467203	0.00532774	0.00584557	0.00616779	0.00625809	0.00610906	0.00574975	0.00525904	0.00480027	0.00470533	0.00564542	0.00891064	0.0167546	0.0326247	0.0609398	0.106029	0.170104	0.250785	0.339487	0.422519	0.486623	0.529137	0.567369	0.632147	0.733618	0.824608	0.820416	0.679889	0.455092	0.243005	0.103426	0.0355256
0.573754	0.757467	0.894843	0.945968	0.894858	0.757502	0.573825	0.389027	0.236111	0.12842	0.0628294	0.0280507	0.0120676	0.00592738	0.00431713	0.00459395	0.00560987	0.00689199	0.00821514	0.0094274	0.0103999	0.0110257	0.0112337	0.0110016	0.0103646	0.00942151	0.00834914	0.00744805	0.00724575	0.00867631	0.0133079	0.0234975	0.0422425	0.0724659	0.11565	0.170164	0.230204	0.286647	0.331232	0.364388	0.402445	0.471517	0.577746	0.676048	0.688746	0.577827	0.388808	0.207712	0.0881295	0.0301951
0.485673	0.641183	0.757472	0.800752	0.757496	0.641243	0.485792	0.329417	0.200065	0.109052	0.0537574	0.0246552	0.0116041	0.00705255	0.00651846	0.0077606	0.0097769	0.0121069	0.0144719	0.0166357	0.018377	0.0195061	0.0198941	0.0194969	0.0183661	0.016647	0.0145721	0.0124673	0.0107943	0.0102433	0.0118642	0.0171602	0.0279995	0.0461803	0.0725909	0.106182	0.143318	0.178349	0.206325	0.228131	0.255213	0.305275	0.381926	0.453427	0.465751	0.392396	0.264561	0.141484	0.0602211	0.0211135
0.367882	0.485677	0.573765	0.606556	0.573806	0.485777	0.368084	0.249732	0.151918	0.0832477	0.0417826	0.0203605	0.0113553	0.00909512	0.0102121	0.0130003	0.0166446	0.0206856	0.0247507	0.0284647	0.0314548	0.0333968	0.0340691	0.0333936	0.0314523	0.0284762	0.0248134	0.0208948	0.0172184	0.0143708	0.0130831	0.0142793	0.0190342	0.0283403	0.0426463	0.0612875	0.0821244	0.101865	0.11757	0.129484	0.143634	0.169561	0.209388	0.246368	0.2518	0.211638	0.142643	0.0765383	0.0331753	0.0127914
0.249356	0.329201	0.388914	0.411153	0.388982	0.329367	0.249688	0.169637	0.103626	0.0575506	0.0301749	0.016738	0.0121678	0.0127032	0.0161085	0.0212131	0.0273664	0.0340643	0.0407735	0.0468979	0.0518287	0.0550324	0.0561433	0.0550314	0.0518287	0.0469056	0.0408079	0.0341741	0.0276606	0.0218999	0.0174976	0.0150505	0.0151373	0.0182219	0.0244423	0.0333381	0.0436778	0.0536196	0.0614324	0.0668158	0.0721119	0.0814069	0.0959181	0.10909	0.109333	0.0910371	0.0613004	0.033384	0.0156079	0.00819123
0.151245	0.199679	0.235907	0.249417	0.236014	0.19994	0.151771	0.1035	0.0639412	0.0367742	0.0213819	0.015031	0.0148057	0.0185633	0.025026	0.0334596	0.0433068	0.0539418	0.0645749	0.0742775	0.0820887	0.0871643	0.0889248	0.087164	0.082089	0.0742817	0.0645919	0.0539941	0.0434441	0.0337719	0.0256295	0.0194868	0.0156487	0.0142492	0.0151978	0.0180919	0.0221634	0.0263625	0.029668	0.031623	0.0328224	0.0346544	0.0377575	0.040325	0.0388902	0.0318436	0.0216255	0.0126647	0.00785561	0.00759919
0.0820935	0.108388	0.128067	0.135434	0.128229	0.108786	0.0828938	0.0571415	0.0364315	0.0229236	0.0164927	0.0159005	0.0198196	0.0273065	0.037792	0.0508392	0.0658872	0.0820888	0.0982754	0.113043	0.124932	0.132657	0.135336	0.132657	0.124932	0.113045	0.0982829	0.0821115	0.0659456	0.0509681	0.0380265	0.0276133	0.0199047	0.0148225	0.012084	0.0112305	0.0116517	0.0126475	0.0135593	0.0139662	0.0138576	0.0135802	0.013415	0.0130873	0.0119074	0.00963711	0.00706997	0.00557781	0.00630514	0.00999439
0.0398787	0.0526605	0.0622429	0.0658734	0.0624801	0.0532426	0.041049	0.0292203	0.0203161	0.0156334	0.0154293	0.0194752	0.027513	0.0394182	0.0551026	0.074296	0.0963335	0.120033	0.143705	0.165299	0.182684	0.19398	0.197899	0.19398	0.182684	0.1653	0.143708	0.120042	0.0963562	0.0743442	0.0551838	0.0394988	0.0274234	0.0187217	0.0129182	0.0094082	0.0075414	0.00668864	0.00630745	0.00600941	0.00560873	0.00510643	0.004582	0.00406313	0.00353036	0.00309423	0.00315628	0.0044038	0.00775341	0.0143974
0.0173432	0.0229145	0.0271151	0.028769	0.0274483	0.0237322	0.0189874	0.0148324	0.0126394	0.0133324	0.0174852	0.0255396	0.0379456	0.0551337	0.0773392	0.10436	0.135338	0.168639	0.201897	0.232236	0.256661	0.272532	0.278037	0.272532	0.256661	0.232237	0.201898	0.168642	0.135346	0.104377	0.0773641	0.0551471	0.0378652	0.0251393	0.0162766	0.0104539	0.00685324	0.00474858	0.00355361	0.00284272	0.00235089	0.00195186	0.00161686	0.00137451	0.0013091	0.00161674	0.00270052	0.00528173	0.0105252	0.0201516
0.00676141	0.00895084	0.0106346	0.0113837	0.0110843	0.0100546	0.00898082	0.00873638	0.0102166	0.0142818	0.0217982	0.0336906	0.0509163	0.0743165	0.104364	0.140862	0.182684	0.227638	0.272532	0.313486	0.346456	0.367879	0.375311	0.367879	0.346456	0.313486	0.272532	0.227639	0.182687	0.140867	0.104371	0.0743156	0.0508732	0.0335143	0.0212949	0.0131133	0.00789993	0.00473229	0.00288449	0.00183166	0.00122753	0.000870146	0.000667545	0.000616785	0.000812475	0.0015003	0.00318473	0.0067898	0.0138495	0.0266593
0.00237523	0.0031675	0.00382029	0.00422213	0.00440359	0.00459903	0.00525364	0.00699666	0.0106217	0.0170959	0.0275778	0.0433932	0.0659177	0.0963426	0.13534	0.182685	0.236928	0.29523	0.353455	0.40657	0.449329	0.477114	0.486752	0.477114	0.449329	0.40657	0.353455	0.295231	0.236929	0.182686	0.135342	0.0963407	0.0658997	0.0433267	0.0273943	0.0166769	0.00979874	0.00558257	0.00310894	0.00171446	0.000955718	0.000562273	0.000396041	0.000431439	0.000770578	0.00170957	0.00387046	0.00840117	0.0172132	0.0331684
0.000768099	0.00105359	0.00134227	0.00164772	0.00206911	0.00283738	0.00435482	0.00723287	0.0123344	0.0208138	0.0341266	0.0539681	0.0820984	0.120036	0.16864	0.227638	0.29523	0.367879	0.440432	0.506617	0.559898	0.594521	0.606531	0.594521	0.559898	0.506617	0.440432	0.36788	0.29523	0.227638	0.16864	0.120035	0.0820921	0.0539462	0.0340676	0.0206806	0.0120745	0.00678812	0.00368241	0.00193606	0.000998308	0.000529212	0.00034936	0.000415533	0.000838208	0.00195854	0.0045017	0.0098097	0.0201184	0.0387753
0.000248868	0.000375905	0.00056093	0.00086686	0.00143111	0.00251149	0.00454295	0.0082047	0.0144912	0.0247689	0.0407843	0.0645799	0.0982773	0.143705	0.201897	0.272532	0.353455	0.440432	0.527292	0.606531	0.67032	0.71177	0.726149	0.71177	0.67032	0.606531	0.527292	0.440432	0.353455	0.272532	0.201897	0.143705	0.0982755	0.0645736	0.0407675	0.0247313	0.0144182	0.00808012	0.00435538	0.00226203	0.0011409	0.000583326	0.000370088	0.000440241	0.000907337	0.00214195	0.00493868	0.0107709	0.0220943	0.0425857
0.000102958	0.00019039	0.00035933	0.000694901	0.00136027	0.00264689	0.00504233	0.0093134	0.0165935	0.0284501	0.0468932	0.074276	0.113042	0.165299	0.232236	0.313486	0.40657	0.506617	0.606531	0.697676	0.771052	0.818731	0.83527	0.818731	0.771052	0.697676	0.606531	0.506617	0.40657	0.313486	0.232236	0.165299	0.113042	0.0742744	0.046889	0.0284407	0.0165753	0.00928247	0.00499628	0.00258748	0.00129746	0.000654611	0.000402506	0.000460897	0.000937452	0.00220962	0.00509489	0.0111124	0.0227955	0.0439374
6.90352e-05	0.000151334	0.000327327	0.000694203	0.00143354	0.00286619	0.00552788	0.0102626	0.0183203	0.0314323	0.0518201	0.0820855	0.12493	0.182684	0.256661	0.346456	0.449329	0.559898	0.67032	0.771052	0.852144	0.904837	0.923116	0.904837	0.852144	0.771052	0.67032	0.559898	0.449329	0.346456	0.256661	0.182684	0.12493	0.0820852	0.0518192	0.0314303	0.0183164	0.0102561	0.00551876	0.00285623	0.00142958	0.000715847	0.00042698	0.000462726	0.000915316	0.00214438	0.00493926	0.010771	0.0220943	0.0425857
6.35438e-05	0.000147807	0.000332345	0.000721038	0.00150696	0.00303054	0.00585995	0.0108906	0.0194491	0.0333738	0.0550235	0.087161	0.132656	0.19398	0.272532	0.367879	0.477114	0.594521	0.71177	0.818731	0.904837	0.960789	0.980199	0.960789	0.904837	0.818731	0.71177	0.594521	0.477114	0.367879	0.272532	0.19398	0.132656	0.087161	0.0550235	0.0333738	0.0194492	0.0108907	0.00586063	0.00303353	0.00151786	0.000756377	0.000438217	0.000444519	0.000844448	0.00195793	0.00450006	0.00980858	0.0201179	0.0387751
6.29254e-05	0.000148282	0.000336093	0.000732468	0.00153444	0.00308925	0.00597643	0.0111093	0.0198413	0.0340475	0.0561348	0.0889216	0.135335	0.197899	0.278037	0.375311	0.486752	0.606531	0.726149	0.83527	0.923116	0.980199	1	0.980199	0.923116	0.83527	0.726149	0.606531	0.486752	0.375311	0.278037	0.197899	0.135335	0.0889221	0.0561358	0.0340493	0.0198444	0.0111145	0.00598461	0.00310208	0.00155642	0.000776945	0.000441303	0.000415858	0.000742743	0.00168715	0.00385687	0.00839451	0.0172106	0.0331677
6.13483e-05	0.000144908	0.000328922	0.000717419	0.00150354	0.00302764	0.00585776	0.0108891	0.0194482	0.0333733	0.0550232	0.0871609	0.132655	0.19398	0.272532	0.367879	0.477114	0.594521	0.71177	0.818731	0.904837	0.960789	0.980199	0.960789	0.904837	0.818731	0.71177	0.594521	0.477114	0.367879	0.272532	0.19398	0.132656	0.0871626	0.055027	0.0333804	0.0194608	0.0109093	0.00588804	0.00307004	0.00156102	0.000798467	0.000460736	0.000405145	0.000647289	0.00139193	0.00312432	0.00676176	0.0138392	0.0266567
5.77259e-05	0.000136405	0.000309692	0.000675563	0.00141591	0.00285127	0.00551659	0.0102549	0.0183157	0.0314298	0.0518189	0.082085	0.12493	0.182684	0.256661	0.346456	0.449329	0.559898	0.67032	0.771052	0.852144	0.904837	0.923116	0.904837	0.852144	0.771052	0.67032	0.559898	0.449329	0.346456	0.256661	0.182685	0.124933	0.0820913	0.051832	0.0314548	0.0183595	0.0103256	0.0056212	0.00299395	0.00159669	0.000893171	0.000572536	0.000489282	0.000637458	0.00116612	0.0024422	0.00516054	0.0104816	0.0201417
5.22379e-05	0.000123438	0.000280248	0.000611319	0.00128123	0.00258001	0.0049917	0.00927912	0.0165728	0.0284389	0.0468877	0.0742736	0.113042	0.165299	0.232236	0.313486	0.40657	0.506617	0.606531	0.697676	0.771052	0.818731	0.83527	0.818731	0.771052	0.697676	0.606531	0.506617	0.40657	0.313487	0.232238	0.165302	0.11305	0.0742937	0.0469297	0.0285192	0.0167137	0.009506	0.00532681	0.00303442	0.00184798	0.00126498	0.000988119	0.000873266	0.00090267	0.00118664	0.00199813	0.00384225	0.00754898	0.0143511
4.54902e-05	0.000107454	0.00024387	0.000531802	0.00111431	0.0022435	0.00434015	0.00806742	0.0144081	0.0247239	0.0407625	0.0645705	0.0982737	0.143704	0.201897	0.272532	0.353455	0.440432	0.527292	0.606531	0.67032	0.71177	0.726149	0.71177	0.67032	0.606531	0.527292	0.440432	0.353455	0.272533	0.2019	0.143714	0.0982997	0.0646297	0.040886	0.0249605	0.0148233	0.00873587	0.00532713	0.00358025	0.00277578	0.00242933	0.0022427	0.00207135	0.00190337	0.00184697	0.0021312	0.00312961	0.00541152	0.00979911
3.84256e-05	9.05432e-05	0.000205	0.000446121	0.000933287	0.00187693	0.00362837	0.00674147	0.0120372	0.0206531	0.034049	0.0539346	0.0820855	0.120032	0.168638	0.227638	0.29523	0.367879	0.440432	0.506617	0.559898	0.594521	0.606531	0.594521	0.559898	0.506617	0.440432	0.36788	0.295231	0.227641	0.168649	0.12006	0.0821556	0.0540942	0.0343823	0.0212915	0.0131585	0.00854717	0.00629497	0.00548829	0.00541912	0.00555878	0.00555851	0.00526166	0.00470208	0.00406932	0.00364311	0.0037361	0.00470592	0.00704211
3.29584e-05	7.65709e-05	0.00017096	0.000367527	0.000761531	0.0015211	0.00292751	0.00542498	0.00967264	0.016584	0.0273314	0.0432875	0.0658773	0.0963289	0.135336	0.182684	0.236928	0.29523	0.353455	0.40657	0.449329	0.477114	0.486752	0.477114	0.449329	0.40657	0.353455	0.295231	0.236931	0.182692	0.135361	0.0963982	0.0660498	0.0436809	0.0281543	0.0181617	0.0124459	0.00989434	0.00953131	0.0104679	0.0118765	0.0130344	0.0134288	0.0128752	0.0115699	0.0100003	0.00868187	0.00786752	0.0075403	0.00777923
3.47856e-05	7.63095e-05	0.000160292	0.000325389	0.000642637	0.00123836	0.00232652	0.00424846	0.00751356	0.0128291	0.0211024	0.0333941	0.0508042	0.0742791	0.104353	0.140859	0.182684	0.227638	0.272532	0.313486	0.346456	0.367879	0.375311	0.367879	0.346456	0.313486	0.272532	0.22764	0.18269	0.140879	0.10441	0.0744341	0.051191	0.0342789	0.0229572	0.0163928	0.0137886	0.0143754	0.0173061	0.0215493	0.0258917	0.0291183	0.0303438	0.0293807	0.026947	0.0244155	0.0229017	0.0222041	0.0208963	0.0179738
6.27832e-05	0.000124728	0.000231184	0.000406937	0.000695074	0.00117611	0.00199702	0.00340605	0.00578518	0.00966993	0.0157455	0.0248072	0.0376737	0.0550453	0.0773143	0.104354	0.135337	0.168639	0.201897	0.232236	0.256661	0.272532	0.278037	0.272532	0.256661	0.232237	0.201898	0.168642	0.135348	0.104393	0.0774287	0.0553582	0.0384589	0.0266127	0.0195486	0.0170064	0.0187467	0.0243795	0.033085	0.0433948	0.0532423	0.0604054	0.0633024	0.0619333	0.0584905	0.0566751	0.0588854	0.0628895	0.0624365	0.0531919
0.000175298	0.000329424	0.000561309	0.000875001	0.00126751	0.00175006	0.00238651	0.00333726	0.0048905	0.00746813	0.0116039	0.0178977	0.0269456	0.039243	0.0550576	0.074287	0.0963324	0.120033	0.143704	0.165299	0.182684	0.19398	0.197899	0.19398	0.182684	0.1653	0.143706	0.120039	0.0963531	0.0743543	0.0552605	0.0398049	0.0283719	0.021212	0.018649	0.0211636	0.0292387	0.0429325	0.0613027	0.0819932	0.101362	0.115395	0.121376	0.119993	0.116853	0.120811	0.136681	0.156533	0.161782	0.139838
0.000531657	0.000983971	0.00163473	0.00244384	0.00330317	0.00407502	0.00467469	0.00516044	0.00578079	0.00695263	0.00918635	0.0129982	0.0188389	0.0270368	0.0377388	0.0508359	0.0658899	0.0820899	0.0982753	0.113042	0.124931	0.132656	0.135336	0.132657	0.124932	0.113044	0.0982782	0.0820988	0.0659199	0.050935	0.038045	0.0279077	0.0211045	0.0183768	0.0208275	0.0299202	0.0471	0.0729786	0.1063	0.143218	0.177547	0.202422	0.213412	0.212608	0.211721	0.228667	0.272215	0.323585	0.341343	0.297742
0.001509	0.00278319	0.00459687	0.00680302	0.00903178	0.0107833	0.0116404	0.0114965	0.0106597	0.00976551	0.00955866	0.0106771	0.0135377	0.0183278	0.0250411	0.033497	0.0433262	0.0539478	0.0645751	0.0742759	0.082087	0.0871632	0.0889243	0.087164	0.0820887	0.0742785	0.0645793	0.0539575	0.0433568	0.0336033	0.0253953	0.0194089	0.016523	0.0181145	0.0262834	0.0437623	0.0732398	0.11601	0.170295	0.230079	0.285529	0.3257	0.343623	0.343069	0.34373	0.375514	0.452675	0.542796	0.575226	0.50277
0.00386943	0.00713116	0.0117625	0.0173669	0.0229596	0.0271952	0.028901	0.0276454	0.0239873	0.0192371	0.0148948	0.0121146	0.0114631	0.0129869	0.0164241	0.0213862	0.0274355	0.0340838	0.0407745	0.0468938	0.0518243	0.0550294	0.056142	0.0550316	0.0518285	0.0468993	0.0407799	0.0340869	0.0274371	0.0214112	0.0166022	0.0137852	0.0142242	0.0200585	0.0345771	0.0620329	0.106606	0.170387	0.250891	0.339342	0.421281	0.480521	0.506453	0.503533	0.498346	0.531843	0.624603	0.735271	0.771367	0.670771
0.00889752	0.0163946	0.0270332	0.0398913	0.0526835	0.0622817	0.065932	0.0625548	0.0533069	0.0410257	0.0289332	0.0194174	0.0135037	0.0110591	0.0113455	0.0135108	0.0168302	0.020735	0.0247526	0.0284539	0.0314434	0.0333889	0.034066	0.0333946	0.0314538	0.0284663	0.0247595	0.020716	0.0167371	0.0132529	0.0108215	0.0103677	0.0135842	0.0234266	0.0444528	0.0825422	0.143471	0.230171	0.339356	0.459199	0.570131	0.650054	0.683666	0.673902	0.649872	0.658131	0.7252	0.813041	0.8292	0.710602
0.0183169	0.0337491	0.0556447	0.0820995	0.108398	0.128083	0.135454	0.128242	0.108762	0.0827607	0.0567521	0.0355111	0.0210021	0.012824	0.00938599	0.00895558	0.0101894	0.0122095	0.0144704	0.0166075	0.0183486	0.0194866	0.0198866	0.0195006	0.018374	0.0166371	0.0144832	0.0121454	0.00989045	0.00806154	0.00722122	0.00845143	0.0138439	0.0270999	0.0539347	0.101713	0.177668	0.285494	0.421153	0.569987	0.707681	0.806537	0.846297	0.826413	0.773572	0.733157	0.735851	0.758877	0.732849	0.609089
0.0337468	0.0621782	0.102515	0.151248	0.199683	0.235911	0.249419	0.236001	0.199886	0.151618	0.103136	0.063166	0.0352525	0.018593	0.0102199	0.00695252	0.0063913	0.00706737	0.00819152	0.00935532	0.0103315	0.0109796	0.0112165	0.0110126	0.0103921	0.00942741	0.00822941	0.00693962	0.00574301	0.00493344	0.00508516	0.00739674	0.0142454	0.0298625	0.0607843	0.11543	0.202067	0.32493	0.479441	0.648927	0.80569	0.918031	0.961953	0.933427	0.854581	0.765371	0.697127	0.644509	0.569891	0.446783
0.0556384	0.102513	0.169015	0.249357	0.329202	0.388914	0.411148	0.388962	0.329312	0.249557	0.169351	0.103047	0.0564534	0.0282159	0.013424	0.00683974	0.00454357	0.00418595	0.00457067	0.00515189	0.00568753	0.0060627	0.00621992	0.0061381	0.00582706	0.00532414	0.00469048	0.00401282	0.00342661	0.0031921	0.00387781	0.00672059	0.0142022	0.0307504	0.0632058	0.120376	0.210912	0.339246	0.500612	0.677613	0.841378	0.958933	1.00534	0.975619	0.889032	0.779125	0.671805	0.568675	0.455075	0.326339
0.0820852	0.15124	0.249353	0.367882	0.485677	0.573763	0.606549	0.573788	0.485734	0.367987	0.24953	0.151523	0.0825175	0.0405025	0.0182257	0.00796225	0.00394728	0.0027484	0.0026498	0.0029053	0.00321877	0.00347368	0.00362055	0.00363903	0.00352758	0.00330079	0.00298954	0.00264756	0.00237827	0.00241119	0.00327933	0.00616378	0.0134443	0.0293685	0.0604965	0.115272	0.201987	0.324893	0.479433	0.648975	0.80602	0.919591	0.967503	0.947981	0.881358	0.79512	0.701042	0.589418	0.451174	0.300903
0.108368	0.199666	0.329194	0.485673	0.641183	0.75747	0.800747	0.757483	0.641213	0.485729	0.329288	0.199819	0.108606	0.0529871	0.023386	0.00960743	0.00404975	0.00219782	0.00180885	0.00192378	0.00217742	0.00243673	0.00264814	0.00278481	0.00283247	0.00278772	0.00266065	0.00248367	0.00233751	0.00241954	0.00319949	0.00572083	0.0120824	0.0260242	0.0533161	0.101381	0.177504	0.285423	0.421141	0.570096	0.708398	0.809952	0.858625	0.859558	0.837653	0.814413	0.779404	0.69532	0.543801	0.357221
0.128022	0.235877	0.388896	0.573754	0.757466	0.894842	0.945965	0.89485	0.757484	0.573788	0.388955	0.235976	0.128182	0.0624265	0.0273987	0.011058	0.00443122	0.00219392	0.00170751	0.00184961	0.00219663	0.00259424	0.00297532	0.00329744	0.00352735	0.00364133	0.00363064	0.00351164	0.00334845	0.00330786	0.00378291	0.00563259	0.0105665	0.0216138	0.0434344	0.0820142	0.143225	0.230075	0.33935	0.459373	0.571224	0.655282	0.702809	0.726664	0.756635	0.808232	0.847772	0.807046	0.653292	0.433229
0.135335	0.249352	0.411112	0.606531	0.800738	0.945961	1	0.945968	0.800753	0.606561	0.411167	0.249448	0.135499	0.0659984	0.0289942	0.0117663	0.00483797	0.00258998	0.00224062	0.00260672	0.00323718	0.00395719	0.00467563	0.0053206	0.00582666	0.00613976	0.00622739	0.00609087	0.00578401	0.00545238	0.00542017	0.00636122	0.00957662	0.0173359	0.0331036	0.0613137	0.106306	0.1703	0.250917	0.339572	0.422571	0.486653	0.529155	0.567379	0.632152	0.73362	0.82461	0.820417	0.679889	0.455092
0.128022	0.235877	0.388896	0.573754	0.757466	0.894841	0.945964	0.894849	0.757485	0.573793	0.38897	0.236014	0.128262	0.062584	0.0276865	0.0115519	0.00523236	0.00342687	0.00351334	0.00437187	0.00556137	0.0068863	0.00821518	0.00942399	0.0103916	0.0110137	0.0112216	0.0109988	0.0103974	0.00956136	0.00877689	0.00857637	0.00991431	0.0143885	0.0243878	0.0429375	0.0729815	0.116014	0.17041	0.230361	0.286744	0.331289	0.36442	0.402463	0.471526	0.57775	0.67605	0.688747	0.577827	0.388808
0.108368	0.199666	0.329193	0.485672	0.641182	0.757468	0.800744	0.75748	0.641212	0.485735	0.329315	0.199892	0.10877	0.0533192	0.0240046	0.0106832	0.00581122	0.00492842	0.00583058	0.00756579	0.00973036	0.0120985	0.0144707	0.0166341	0.0183735	0.0195012	0.0198898	0.0194986	0.0183899	0.0167371	0.0148407	0.0131708	0.0124544	0.0137942	0.0187502	0.0292408	0.0471012	0.0732414	0.10662	0.1436	0.178522	0.206427	0.228188	0.255244	0.305291	0.381934	0.453431	0.465753	0.392397	0.264561
0.082085	0.15124	0.249353	0.36788	0.485674	0.573759	0.606542	0.573779	0.485725	0.367985	0.249557	0.15162	0.082764	0.0410306	0.0192442	0.00977504	0.00696499	0.00748354	0.00968839	0.0128504	0.0166075	0.020678	0.0247494	0.0284638	0.0314533	0.033395	0.0340678	0.0333958	0.0314671	0.0285287	0.0249675	0.0212966	0.0181651	0.016395	0.0170078	0.0211644	0.0299205	0.0437626	0.0620395	0.0826081	0.102162	0.117745	0.129582	0.143687	0.169589	0.209401	0.246374	0.251803	0.211639	0.142643
0.0556381	0.102512	0.169014	0.249354	0.329197	0.388904	0.411131	0.388937	0.329279	0.249526	0.169349	0.103136	0.0567531	0.028935	0.0148975	0.00956237	0.00919117	0.0116099	0.0157527	0.0211107	0.0273406	0.0340587	0.0407724	0.0468975	0.0518281	0.0550317	0.0561429	0.055033	0.0518368	0.0469334	0.0408888	0.0343843	0.0281556	0.022958	0.0195491	0.0186493	0.0208274	0.0262828	0.0345779	0.0444753	0.0541098	0.0617206	0.0669778	0.0721992	0.0814519	0.0959404	0.1091	0.109337	0.0910392	0.0613013
0.0337463	0.0621769	0.102513	0.151242	0.199671	0.23589	0.249382	0.235942	0.199802	0.151515	0.103043	0.0631647	0.035511	0.0194178	0.0121155	0.0106785	0.013	0.0178999	0.0248099	0.0333972	0.0432909	0.0539383	0.0645742	0.0742773	0.0820885	0.0871641	0.0889248	0.0871649	0.0820931	0.0742951	0.0646307	0.054095	0.0436814	0.0342792	0.0266129	0.021212	0.0183764	0.0181132	0.0200559	0.0234267	0.027139	0.0301245	0.0318798	0.0329606	0.0347257	0.0377927	0.0403416	0.0388978	0.0318469	0.0216269
0.0183158	0.0337467	0.0556393	0.0820884	0.108376	0.128042	0.135381	0.128121	0.108576	0.0825031	0.0564468	0.0352497	0.021001	0.0135035	0.0114633	0.0135382	0.0188395	0.0269464	0.0376746	0.0508053	0.0658785	0.0820868	0.098275	0.113043	0.124931	0.132657	0.135336	0.132657	0.124934	0.113051	0.0983001	0.0821558	0.06605	0.0511911	0.0384589	0.0283717	0.0211039	0.0165213	0.0142197	0.0135743	0.0138293	0.014254	0.014357	0.0140681	0.0136887	0.0134686	0.0131127	0.011919	0.00964213	0.00707207
0.00889566	0.0163903	0.0270238	0.0398714	0.0526437	0.0622058	0.0657949	0.0623214	0.0529348	0.0404776	0.0282045	0.0185881	0.012822	0.0110583	0.0129867	0.0183278	0.027037	0.0392433	0.0550456	0.0742795	0.0963293	0.120032	0.143704	0.165299	0.182684	0.19398	0.197899	0.193981	0.182685	0.165303	0.143715	0.12006	0.0963983	0.0744342	0.0553581	0.0398046	0.0279069	0.0194067	0.0137793	0.0103528	0.00841671	0.00732326	0.00658081	0.00591644	0.00526514	0.00466043	0.00410028	0.00354723	0.00310157	0.00315935
0.00386629	0.00712391	0.0117464	0.0173329	0.0228908	0.0270629	0.0286588	0.0272253	0.0232999	0.0181846	0.0134052	0.0102116	0.00938251	0.0113441	0.0164236	0.0250409	0.0377388	0.0550577	0.0773144	0.104353	0.135336	0.168638	0.201897	0.232236	0.256661	0.272532	0.278037	0.272532	0.256661	0.232238	0.2019	0.168649	0.135361	0.10441	0.0774286	0.0552602	0.038044	0.0253926	0.016595	0.0108031	0.00717642	0.00498077	0.0036455	0.00278321	0.00217485	0.00172706	0.00142671	0.0013328	0.00162705	0.00270482
0.00150394	0.00277145	0.00457077	0.00674749	0.00891885	0.0105641	0.0112349	0.0107833	0.00947105	0.00789718	0.00680992	0.00693939	0.00895003	0.0135086	0.0213853	0.0334967	0.0508358	0.074287	0.104354	0.140859	0.182684	0.227638	0.272532	0.313486	0.346456	0.367879	0.375311	0.36788	0.346456	0.313487	0.272533	0.227641	0.182692	0.140879	0.104392	0.0743539	0.0509338	0.0336002	0.0214029	0.0132317	0.00800954	0.00481095	0.0029153	0.00181111	0.00117115	0.000816296	0.000687236	0.000844461	0.00151422	0.00319055
0.00052385	0.00096579	0.00159416	0.00235717	0.00312602	0.00372892	0.00402921	0.00401321	0.00384217	0.00384824	0.00449817	0.00637131	0.0101809	0.0168268	0.0274342	0.0433258	0.0658897	0.0963323	0.135337	0.182684	0.236928	0.29523	0.353455	0.40657	0.449329	0.477114	0.486752	0.477114	0.449329	0.40657	0.353455	0.295231	0.236931	0.18269	0.135348	0.0963526	0.0659186	0.0433534	0.0274279	0.0167137	0.00983294	0.00560743	0.00311986	0.00171257	0.000952652	0.000588961	0.000522809	0.000812063	0.00172763	0.003878
0.00016374	0.000302445	0.000500944	0.000745596	0.0010019	0.00122842	0.00140733	0.00158266	0.00189428	0.00260358	0.00411956	0.00703813	0.0121972	0.02073	0.0340818	0.0539471	0.0820897	0.120033	0.168639	0.227638	0.29523	0.367879	0.440432	0.506617	0.559898	0.594521	0.606531	0.594521	0.559898	0.506617	0.440432	0.36788	0.295231	0.227639	0.168642	0.120039	0.0820975	0.0539538	0.0340772	0.0206911	0.0120844	0.00679572	0.0036873	0.0019414	0.00101565	0.000589752	0.000529387	0.000889901	0.00198104	0.0045111
4.63757e-05	8.63545e-05	0.000145123	0.000221927	0.000314017	0.000424621	0.000579058	0.000848732	0.00138239	0.00244634	0.0044774	0.00815044	0.014453	0.0247456	0.0407718	0.0645741	0.0982749	0.143704	0.201897	0.272532	0.353455	0.440432	0.527292	0.606531	0.67032	0.71177	0.726149	0.71177	0.67032	0.606531	0.527292	0.440432	0.353455	0.272532	0.201897	0.143706	0.0982769	0.0645756	0.04077	0.0247341	0.0144209	0.00808268	0.00435865	0.00226999	0.0011657	0.00065789	0.00057655	0.000969224	0.00216889	0.00494993
1.2443e-05	2.39707e-05	4.26827e-05	7.19673e-05	0.000119203	0.000202538	0.00036385	0.000690381	0.00134813	0.00263065	0.00502598	0.00929987	0.016584	0.0284443	0.0468901	0.0742745	0.113042	0.165299	0.232236	0.313486	0.40657	0.506617	0.606531	0.697676	0.771052	0.818731	0.83527	0.818731	0.771052	0.697676	0.606531	0.506617	0.40657	0.313486	0.232237	0.165299	0.113042	0.0742749	0.0468896	0.0284415	0.0165761	0.0092837	0.00499916	0.00259623	0.0013245	0.000733556	0.000617689	0.00100864	0.00224061	0.00510783
3.76646e-06	8.09416e-06	1.68393e-05	3.47856e-05	7.266e-05	0.000154045	0.000328336	0.000693195	0.00143083	0.00286256	0.00552424	0.0102596	0.0183182	0.031431	0.0518195	0.0820852	0.12493	0.182684	0.256661	0.346456	0.449329	0.559898	0.67032	0.771052	0.852144	0.904837	0.923116	0.904837	0.852144	0.771052	0.67032	0.559898	0.449329	0.346456	0.256661	0.182684	0.12493	0.0820853	0.0518194	0.0314306	0.0183169	0.0102571	0.00552155	0.00286494	0.00145619	0.000792847	0.000636008	0.000993991	0.00217863	0.00495356
1.82155e-06	4.58211e-06	1.1265e-05	2.71763e-05	6.42676e-05	0.000148348	0.000332547	0.000720837	0.00150642	0.00302982	0.00585922	0.01089	0.0194487	0.0333735	0.0550233	0.0871609	0.132655	0.19398	0.272532	0.367879	0.477114	0.594521	0.71177	0.818731	0.904837	0.960789	0.980199	0.960789	0.904837	0.818731	0.71177	0.594521	0.477114	0.367879	0.272532	0.19398	0.132656	0.0871611	0.0550238	0.0333742	0.0194499	0.010892	0.00586367	0.00304197	0.0015425	0.000826709	0.000628517	0.000927987	0.0019943	0.00451524
1.43393e-06	3.89269e-06	1.02033e-05	2.58232e-05	6.30547e-05	0.000148378	0.000336129	0.000732432	0.00153434	0.00308912	0.0059763	0.0111092	0.0198412	0.0340475	0.0561348	0.0889216	0.135335	0.197899	0.278037	0.375311	0.486752	0.606531	0.726149	0.83527	0.923116	0.980199	1	0.980199	0.923116	0.83527	0.726149	0.606531	0.486752	0.375311	0.278037	0.197899	0.135336	0.0889226	0.0561367	0.0340508	0.0198466	0.0111176	0.00598939	0.00311132	0.00157895	0.000837643	0.000603572	0.00082797	0.00172426	0.00387236
1.33163e-06	3.67946e-06	9.77678e-06	2.49808e-05	6.13692e-05	0.000144924	0.000328928	0.000717414	0.00150353	0.00302762	0.00585774	0.0108891	0.0194482	0.0333733	0.0550232	0.0871609	0.132655	0.19398	0.272532	0.367879	0.477114	0.594521	0.71177	0.818731	0.904837	0.960789	0.980199	0.960789	0.904837	0.818731	0.71177	0.594521	0.477114	0.36788	0.272532	0.193981	0.132657	0.0871646	0.0550304	0.0333858	0.0194685	0.0109194	0.00590018	0.00308514	0.00158459	0.000849228	0.000589143	0.000730828	0.0014283	0.00313951
1.24273e-06	3.44437e-06	9.17335e-06	2.34763e-05	5.77306e-05	0.00013641	0.000309696	0.000675565	0.00141591	0.00285127	0.00551659	0.0102549	0.0183157	0.0314298	0.0518189	0.082085	0.12493	0.182684	0.256661	0.346456	0.449329	0.559898	0.67032	0.771052	0.852144	0.904837	0.923116	0.904837	0.852144	0.771052	0.67032	0.559898	0.449329	0.346456	0.256662	0.182686	0.124936	0.0820981	0.0518439	0.0314736	0.0183863	0.0103595	0.00565927	0.00303205	0.00163352	0.000938403	0.000662564	0.000716132	0.00120037	0.0024565
1.12389e-06	3.11629e-06	8.30162e-06	2.12476e-05	5.22505e-05	0.000123455	0.000280268	0.00061134	0.00128125	0.00258002	0.0049917	0.0092791	0.0165727	0.0284389	0.0468877	0.0742736	0.113042	0.165299	0.232236	0.313486	0.40657	0.506617	0.606531	0.697676	0.771052	0.818731	0.83527	0.818731	0.771052	0.697676	0.606531	0.506617	0.40657	0.313488	0.23224	0.165308	0.113062	0.0743156	0.0469681	0.0285798	0.0167997	0.00961423	0.0054461	0.00314674	0.00193487	0.00131917	0.00103006	0.000973858	0.00121763	0.00201107
9.83235e-07	2.72518e-06	7.25416e-06	1.85485e-05	4.55661e-05	0.000107561	0.000244	0.000531931	0.00111441	0.00224353	0.00434011	0.00806732	0.014408	0.0247238	0.0407624	0.0645704	0.0982736	0.143704	0.201897	0.272532	0.353455	0.440432	0.527292	0.606531	0.67032	0.71177	0.726149	0.71177	0.67032	0.606531	0.527293	0.440432	0.353456	0.272536	0.201907	0.14373	0.0983329	0.0646942	0.0409991	0.0251393	0.0150767	0.00905443	0.00567686	0.00390487	0.0030117	0.0025305	0.00220766	0.00196526	0.00187392	0.00214245
8.56466e-07	2.36679e-06	6.26751e-06	1.5922e-05	3.88505e-05	9.1146e-05	0.000205729	0.000446845	0.000933828	0.00187713	0.00362817	0.00674093	0.0120365	0.0206524	0.0340484	0.0539342	0.0820852	0.120032	0.168638	0.227638	0.29523	0.367879	0.440432	0.506617	0.559898	0.594521	0.606531	0.594521	0.559898	0.506617	0.440432	0.367881	0.295234	0.227648	0.168667	0.120102	0.0822455	0.0542686	0.0346882	0.0217751	0.0138435	0.00940828	0.00723953	0.00636221	0.00604522	0.0057989	0.00537552	0.00475377	0.00409182	0.00365251
8.61447e-07	2.34712e-06	6.06e-06	1.48989e-05	3.50865e-05	7.959e-05	0.000174608	0.000371152	0.000764242	0.0015221	0.0029265	0.00542227	0.00966902	0.0165803	0.0273284	0.0432853	0.065876	0.0963282	0.135335	0.182684	0.236928	0.29523	0.353455	0.40657	0.449329	0.477114	0.486752	0.477114	0.449329	0.40657	0.353455	0.295233	0.236937	0.18271	0.135406	0.0965027	0.0662729	0.0441133	0.0289127	0.0193609	0.0141447	0.0120298	0.0118733	0.0126334	0.0134248	0.0136218	0.0129666	0.0116114	0.0100184	0.00868941
1.4336e-06	3.78811e-06	9.22474e-06	2.08607e-05	4.43229e-05	8.98405e-05	0.000176638	0.000341634	0.000654784	0.00124288	0.002322	0.00423631	0.00749732	0.0128128	0.0210889	0.0333846	0.0507983	0.074276	0.104351	0.140859	0.182684	0.227638	0.272532	0.313486	0.346456	0.367879	0.375311	0.36788	0.346456	0.313487	0.272534	0.227644	0.182704	0.140918	0.104511	0.0746717	0.0516984	0.0352624	0.0246824	0.0191204	0.0176526	0.0192326	0.022633	0.0264753	0.0294193	0.0304925	0.0294511	0.026979	0.0244294	0.0229075
4.10028e-06	1.06188e-05	2.48102e-05	5.24675e-05	0.000101032	0.000178992	0.000296739	0.000472086	0.000743791	0.00119424	0.00197889	0.00335733	0.00572003	0.00960438	0.0156912	0.0247689	0.0376503	0.0550328	0.0773085	0.104352	0.135336	0.168638	0.201897	0.232236	0.256661	0.272532	0.278037	0.272532	0.256661	0.232237	0.2019	0.168651	0.135377	0.104474	0.0776397	0.0558538	0.0395175	0.0286645	0.0231475	0.0226966	0.0268074	0.0345121	0.0441975	0.0536746	0.0606284	0.0634126	0.0619855	0.0585142	0.0566854	0.0588897
1.36396e-05	3.51264e-05	8.1093e-05	0.000167955	0.000312558	0.000524161	0.000796566	0.0011088	0.00144234	0.00181511	0.00232145	0.00316243	0.00465671	0.00723287	0.0114092	0.0177604	0.0268618	0.0391983	0.0550366	0.0742783	0.0963292	0.120032	0.143704	0.165299	0.182684	0.19398	0.197899	0.193981	0.182684	0.165301	0.143712	0.120057	0.0964084	0.0745108	0.0556642	0.0407531	0.0303972	0.0251375	0.0255346	0.0320502	0.0446606	0.0623185	0.0825645	0.10167	0.115554	0.121454	0.12003	0.11687	0.120819	0.136684
4.31284e-05	0.000110936	0.000255445	0.000526636	0.000972437	0.00160932	0.0023902	0.00319463	0.00386458	0.00428393	0.00446577	0.00459903	0.00503	0.00619716	0.008561	0.0125575	0.0185698	0.0268932	0.0376713	0.050808	0.0658797	0.0820867	0.0982744	0.113042	0.124931	0.132656	0.135336	0.132657	0.124932	0.113046	0.0982874	0.0821301	0.0660169	0.0512095	0.0387533	0.0295715	0.0246582	0.0252647	0.0329094	0.0490226	0.0741603	0.106995	0.143609	0.177757	0.202531	0.213465	0.212634	0.211732	0.228672	0.272217
0.000123529	0.000317665	0.000731061	0.0015057	0.00277561	0.00458018	0.00676778	0.00896046	0.010645	0.0113837	0.0110401	0.00988322	0.00850226	0.00759462	0.00776169	0.00941057	0.0127645	0.017915	0.0248473	0.0334167	0.0432969	0.0539385	0.0645727	0.0742756	0.0820873	0.0871636	0.0889248	0.0871646	0.0820899	0.0742826	0.0645941	0.0540077	0.0435128	0.034045	0.026535	0.0220863	0.0222417	0.0291989	0.0457263	0.074503	0.116787	0.170752	0.230336	0.285667	0.325771	0.343658	0.343086	0.343737	0.375517	0.452676
0.000317409	0.000816197	0.00187813	0.00386735	0.00712638	0.0117519	0.0173447	0.0229145	0.0271079	0.0287389	0.0273573	0.0234971	0.0184397	0.0136549	0.0102741	0.00885771	0.00947492	0.0119255	0.0159258	0.0211798	0.0273601	0.0340598	0.0407683	0.0468931	0.051825	0.0550305	0.0561431	0.0550328	0.0518305	0.0469054	0.0408017	0.0341608	0.0276669	0.0220626	0.0182838	0.0177362	0.0226639	0.0364176	0.0632727	0.107403	0.170877	0.251179	0.339504	0.421368	0.480566	0.506475	0.503544	0.498351	0.531845	0.624604
0.000730224	0.0018777	0.00432058	0.00889625	0.0163917	0.0270268	0.0398778	0.0526562	0.0622288	0.0658337	0.06238	0.0530096	0.040542	0.0281812	0.0183011	0.0119234	0.00892893	0.00861694	0.0101989	0.0130359	0.0166568	0.0206799	0.0247386	0.0284524	0.0314454	0.0333918	0.0340688	0.0333973	0.0314572	0.0284748	0.0247887	0.0208153	0.0170472	0.0141334	0.0130963	0.0157144	0.0250069	0.0455691	0.0832943	0.143955	0.230468	0.339531	0.459297	0.570184	0.650081	0.683679	0.673909	0.649875	0.658132	0.7252
0.00150347	0.00386599	0.00889559	0.0183161	0.0337474	0.0556409	0.0820917	0.108383	0.128052	0.135397	0.12814	0.108589	0.0824789	0.0563139	0.0348606	0.0200812	0.0115827	0.00779596	0.00702556	0.00797824	0.009833	0.012097	0.0144424	0.0166056	0.0183541	0.0194937	0.0198935	0.0195066	0.0183801	0.0166483	0.0145188	0.012267	0.0102727	0.00915124	0.0100415	0.0150852	0.0280208	0.0545853	0.102151	0.17795	0.285668	0.421255	0.570045	0.707712	0.806553	0.846305	0.826417	0.773574	0.733158	0.735851
0.00277007	0.00712291	0.0163897	0.0337464	0.0621772	0.102513	0.151243	0.199674	0.235894	0.249387	0.235944	0.199789	0.151461	0.102891	0.0628018	0.0347369	0.017898	0.00932962	0.00587191	0.0051533	0.00573675	0.00686267	0.0081431	0.00935559	0.0103454	0.0109965	0.0112326	0.0110262	0.0104033	0.00944164	0.00826846	0.00707362	0.00617144	0.00616577	0.008287	0.0149405	0.0303781	0.0611486	0.115675	0.202225	0.325027	0.479498	0.648959	0.805708	0.91804	0.961957	0.933429	0.854582	0.765371	0.697127
0.00456705	0.0117437	0.0270219	0.0556382	0.102512	0.169014	0.249354	0.329197	0.388905	0.411131	0.388932	0.32926	0.249472	0.169219	0.102851	0.0561761	0.027842	0.0129451	0.00625843	0.00387759	0.00347015	0.00385583	0.00449978	0.00516256	0.00572157	0.00610159	0.00625643	0.00616819	0.00584911	0.00534259	0.00472767	0.00414241	0.00385807	0.00445912	0.0071995	0.0145761	0.0310277	0.0634017	0.120508	0.210997	0.339298	0.500642	0.67763	0.841388	0.958938	1.00534	0.97562	0.889032	0.779125	0.671805
0.00673795	0.0173259	0.0398664	0.0820851	0.15124	0.249353	0.36788	0.485674	0.573758	0.60654	0.573772	0.485707	0.367943	0.249462	0.151421	0.0823742	0.0403093	0.0179782	0.0076618	0.00360307	0.00237844	0.00228034	0.00256826	0.00294744	0.00329737	0.00355939	0.00370019	0.00370389	0.00357213	0.00332659	0.00301703	0.00274823	0.0027554	0.00357978	0.00641131	0.0136375	0.0295119	0.0605978	0.11534	0.202031	0.32492	0.479448	0.648984	0.806025	0.919593	0.967505	0.947981	0.881359	0.79512	0.701042
0.00889539	0.0228735	0.0526313	0.108368	0.199666	0.329193	0.485672	0.641182	0.757468	0.800743	0.757475	0.6412	0.485707	0.329254	0.199769	0.108535	0.0528911	0.0232631	0.00945823	0.00387882	0.0020141	0.00162538	0.00175641	0.00204268	0.00234918	0.00261777	0.00281518	0.00292003	0.00292246	0.00282802	0.00266715	0.00252122	0.00259047	0.00334869	0.00584374	0.0121784	0.0260954	0.0533664	0.101415	0.177526	0.285437	0.421149	0.5701	0.7084	0.809954	0.858625	0.859559	0.837653	0.814413	0.779404
0.0105087	0.0270218	0.0621765	0.128022	0.235877	0.388896	0.573754	0.757466	0.894841	0.945963	0.894846	0.757478	0.573777	0.388939	0.235952	0.128148	0.0623807	0.02734	0.0109868	0.00434967	0.00210626	0.00161997	0.00176975	0.00213235	0.00255247	0.00296083	0.00331193	0.00356913	0.00370562	0.00371049	0.00359917	0.0034361	0.00338942	0.00385409	0.00569124	0.0106123	0.0216478	0.0434584	0.0820303	0.143235	0.230082	0.339354	0.459375	0.571225	0.655283	0.702809	0.726664	0.756635	0.808232	0.847772
0.011109	0.0285655	0.0657285	0.135335	0.249352	0.411112	0.606531	0.800738	0.945961	1	0.945966	0.80075	0.606556	0.411159	0.249437	0.135484	0.0659774	0.0289674	0.0117337	0.00480059	0.00254979	0.00220049	0.00257011	0.00320771	0.00393804	0.00466898	0.00532725	0.00584581	0.00616923	0.006264	0.006131	0.0058242	0.00548976	0.00545281	0.0063881	0.00959761	0.0173515	0.0331146	0.0613211	0.106311	0.170303	0.250919	0.339573	0.422571	0.486653	0.529155	0.567379	0.632152	0.73362	0.82461
0.0105087	0.0270218	0.0621765	0.128022	0.235877	0.388896	0.573754	0.757466	0.894841	0.945964	0.894848	0.757484	0.573791	0.388967	0.236009	0.128255	0.0625748	0.0276746	0.0115376	0.00521589	0.00340918	0.00349566	0.00435575	0.0055484	0.00687786	0.00821225	0.00942692	0.0104	0.0110267	0.0112377	0.0110164	0.0104151	0.00957783	0.00879126	0.00858821	0.00992355	0.0143954	0.0243926	0.0429408	0.0729836	0.116015	0.17041	0.230362	0.286744	0.331289	0.36442	0.402463	0.471526	0.57775	0.67605
0.00889539	0.0228735	0.0526313	0.108368	0.199666	0.329193	0.485672	0.641182	0.757468	0.800744	0.75748	0.641212	0.485734	0.329314	0.19989	0.108767	0.0533153	0.0239996	0.0106771	0.00580425	0.00492094	0.0058231	0.00755896	0.00972487	0.0120949	0.0144694	0.0166353	0.0183771	0.0195067	0.0198966	0.0195061	0.0183974	0.0167441	0.0148468	0.0131758	0.0124583	0.0137971	0.0187522	0.0292422	0.047102	0.073242	0.106621	0.1436	0.178522	0.206427	0.228188	0.255244	0.305291	0.381934	0.453431
0.00673795	0.0173259	0.0398664	0.082085	0.15124	0.249353	0.36788	0.485674	0.573758	0.606542	0.573778	0.485724	0.367985	0.249557	0.151619	0.0827628	0.041029	0.0192421	0.00977257	0.00696216	0.0074805	0.00968535	0.0128476	0.0166052	0.0206766	0.0247489	0.0284643	0.0314548	0.0333972	0.0340706	0.0333989	0.0314702	0.0285316	0.02497	0.0212986	0.0181667	0.0163962	0.0170086	0.0211649	0.0299209	0.0437629	0.0620396	0.0826082	0.102162	0.117745	0.129582	0.143687	0.169589	0.209401	0.246374
0.00456705	0.0117436	0.0270218	0.0556381	0.102512	0.169014	0.249354	0.329197	0.388904	0.411131	0.388937	0.329279	0.249526	0.169349	0.103136	0.0567527	0.0289344	0.0148967	0.0095614	0.00919007	0.0116088	0.0157515	0.0211096	0.0273397	0.0340582	0.0407722	0.0468977	0.0518287	0.0550326	0.056144	0.0550342	0.051838	0.0469345	0.0408898	0.0343851	0.0281562	0.0229585	0.0195494	0.0186495	0.0208275	0.0262829	0.034578	0.0444753	0.0541098	0.0617206	0.0669778	0.0721992	0.0814519	0.0959404	0.1091
0.00277006	0.00712288	0.0163896	0.0337463	0.0621769	0.102513	0.151242	0.199671	0.23589	0.249382	0.235942	0.199802	0.151514	0.103043	0.0631646	0.0355108	0.0194176	0.0121152	0.0106781	0.0129996	0.0178995	0.0248094	0.0333968	0.0432906	0.0539381	0.0645742	0.0742773	0.0820887	0.0871644	0.0889252	0.0871653	0.0820935	0.0742955	0.0646311	0.0540953	0.0436817	0.0342794	0.026613	0.0212121	0.0183764	0.0181133	0.020056	0.0234267	0.027139	0.0301245	0.0318798	0.0329606	0.0347257	0.0377927	0.0403416
0.00150345	0.00386594	0.00889545	0.0183158	0.0337467	0.0556393	0.0820884	0.108376	0.128042	0.135381	0.128121	0.108576	0.082503	0.0564468	0.0352497	0.021001	0.0135034	0.0114632	0.013538	0.0188393	0.0269463	0.0376745	0.0508051	0.0658784	0.0820867	0.098275	0.113043	0.124932	0.132657	0.135337	0.132657	0.124934	0.113051	0.0983002	0.0821559	0.0660501	0.0511912	0.0384589	0.0283718	0.0211039	0.0165213	0.0142197	0.0135743	0.0138293	0.014254	0.014357	0.0140681	0.0136887	0.0134686	0.0131127
0.000730188	0.0018776	0.00432033	0.00889565	0.0163903	0.0270238	0.0398714	0.0526437	0.0622058	0.0657949	0.0623213	0.0529348	0.0404776	0.0282045	0.018588	0.012822	0.0110582	0.0129867	0.0183278	0.027037	0.0392432	0.0550456	0.0742794	0.0963293	0.120032	0.143704	0.165299	0.182684	0.19398	0.197899	0.193981	0.182685	0.165303	0.143715	0.12006	0.0963983	0.0744342	0.0553581	0.0398046	0.0279069	0.0194067	0.0137793	0.0103528	0.00841671	0.00732326	0.00658081	0.00591644	0.00526514	0.00466043	0.00410028
0.000317348	0.000816031	0.0018777	0.00386629	0.00712391	0.0117464	0.0173329	0.0228908	0.0270629	0.0286588	0.0272253	0.0232999	0.0181846	0.0134052	0.0102116	0.0093825	0.0113441	0.0164236	0.0250409	0.0377387	0.0550577	0.0773144	0.104353	0.135336	0.168638	0.201897	0.232236	0.256661	0.272532	0.278037	0.272532	0.256661	0.232238	0.2019	0.168649	0.135361	0.10441	0.0774286	0.0552602	0.038044	0.0253926	0.016595	0.0108031	0.00717642	0.00498077	0.0036455	0.00278321	0.00217485	0.00172706	0.00142671
0.000123428	0.000317392	0.000730353	0.00150394	0.00277145	0.00457077	0.00674749	0.00891885	0.0105641	0.0112349	0.0107833	0.00947105	0.00789718	0.00680991	0.00693939	0.00895003	0.0135086	0.0213853	0.0334967	0.0508358	0.074287	0.104354	0.140859	0.182684	0.227638	0.272532	0.313486	0.346456	0.367879	0.375311	0.36788	0.346456	0.313487	0.272533	0.227641	0.182692	0.140879	0.104392	0.0743539	0.0509338	0.0336002	0.0214029	0.0132317	0.00800954	0.00481095	0.0029153	0.00181111	0.00117115	0.000816296	0.000687236
4.29706e-05	0.000110507	0.000254328	0.00052385	0.00096579	0.00159416	0.00235717	0.00312602	0.00372892	0.00402921	0.00401321	0.00384217	0.00384824	0.00449817	0.00637131	0.0101809	0.0168268	0.0274342	0.0433257	0.0658897	0.0963323	0.135337	0.182684	0.236928	0.29523	0.353455	0.40657	0.449329	0.477114	0.486752	0.477114	0.449329	0.40657	0.353455	0.295231	0.236931	0.18269	0.135348	0.0963526	0.0659186	0.0433534	0.0274279	0.0167137	0.00983294	0.00560743	0.00311986	0.00171257	0.000952652	0.000588961	0.00052281
1.34037e-05	3.44829e-05	7.94103e-05	0.00016374	0.000302445	0.000500944	0.000745596	0.0010019	0.00122842	0.00140733	0.00158266	0.00189428	0.00260358	0.00411956	0.00703813	0.0121972	0.02073	0.0340818	0.0539471	0.0820897	0.120033	0.168639	0.227638	0.29523	0.367879	0.440432	0.506617	0.559898	0.594521	0.606531	0.594521	0.559898	0.506617	0.440432	0.36788	0.295231	0.227639	0.168642	0.120039	0.0820975	0.0539538	0.0340772	0.0206911	0.0120844	0.00679571	0.0036873	0.0019414	0.00101565	0.000589752	0.000529388
3.76264e-06	9.69519e-06	2.23875e-05	4.63757e-05	8.63545e-05	0.000145123	0.000221927	0.000314017	0.000424621	0.000579058	0.000848732	0.00138239	0.00244634	0.0044774	0.00815044	0.014453	0.0247456	0.0407718	0.0645741	0.0982749	0.143704	0.201897	0.272532	0.353455	0.440432	0.527292	0.606531	0.67032	0.71177	0.726149	0.71177	0.67032	0.606531	0.527292	0.440432	0.353455	0.272532	0.201897	0.143706	0.0982769	0.0645756	0.04077	0.0247341	0.0144209	0.00808267	0.00435864	0.00226998	0.0011657	0.000657889	0.000576551
9.70649e-07	2.5189e-06	5.88696e-06	1.2443e-05	2.39707e-05	4.26827e-05	7.19673e-05	0.000119203	0.000202538	0.00036385	0.000690381	0.00134813	0.00263065	0.00502598	0.00929987	0.016584	0.0284443	0.0468901	0.0742745	0.113042	0.165299	0.232236	0.313486	0.40657	0.506617	0.606531	0.697676	0.771052	0.818731	0.83527	0.818731	0.771052	0.697676	0.606531	0.506617	0.40657	0.313486	0.232237	0.165299	0.113042	0.0742749	0.0468896	0.0284414	0.0165761	0.00928367	0.00499913	0.0025962	0.00132449	0.000733549	0.000617696
2.53097e-07	6.7622e-07	1.65656e-06	3.76646e-06	8.09416e-06	1.68393e-05	3.47856e-05	7.266e-05	0.000154045	0.000328336	0.000693195	0.00143083	0.00286256	0.00552424	0.0102596	0.0183182	0.031431	0.0518195	0.0820852	0.12493	0.182684	0.256661	0.346456	0.449329	0.559898	0.67032	0.771052	0.852144	0.904837	0.923116	0.904837	0.852144	0.771052	0.67032	0.559898	0.449329	0.346456	0.256661	0.182684	0.12493	0.0820853	0.0518194	0.0314305	0.0183168	0.010257	0.00552141	0.0028648	0.0014561	0.000792813	0.000636043
8.9982e-08	2.5836e-07	7.013e-07	1.82155e-06	4.58211e-06	1.1265e-05	2.71763e-05	6.42676e-05	0.000148348	0.000332547	0.000720837	0.00150642	0.00302982	0.00585922	0.01089	0.0194487	0.0333735	0.0550233	0.0871609	0.132655	0.19398	0.272532	0.367879	0.477114	0.594521	0.71177	0.818731	0.904837	0.960789	0.980199	0.960789	0.904837	0.818731	0.71177	0.594521	0.477114	0.367879	0.272532	0.19398	0.132656	0.087161	0.0550236	0.0333739	0.0194494	0.0108914	0.00586301	0.00304136	0.00154207	0.000826551	0.000628674
5.69608e-08	1.73995e-07	5.09336e-07	1.43392e-06	3.89268e-06	1.02032e-05	2.58232e-05	6.30547e-05	0.000148378	0.000336129	0.000732432	0.00153434	0.00308912	0.0059763	0.0111092	0.0198412	0.0340475	0.0561348	0.0889216	0.135335	0.197899	0.278037	0.375311	0.486752	0.606531	0.726149	0.83527	0.923116	0.980199	1	0.980199	0.923116	0.83527	0.726149	0.606531	0.486752	0.375311	0.278037	0.197899	0.135335	0.0889221	0.0561358	0.0340494	0.0198446	0.0111151	0.00598664	0.00310878	0.00157714	0.000836985	0.00060423
4.97654e-08	1.54948e-07	4.63352e-07	1.33162e-06	3.67943e-06	9.77671e-06	2.49807e-05	6.1369e-05	0.000144924	0.000328927	0.000717414	0.00150353	0.00302762	0.00585774	0.0108891	0.0194482	0.0333733	0.0550232	0.0871609	0.132655	0.19398	0.272532	0.367879	0.477114	0.594521	0.71177	0.818731	0.904837	0.960789	0.980199	0.960789	0.904837	0.818731	0.71177	0.594521	0.477114	0.367879	0.272532	0.19398	0.132656	0.0871626	0.055027	0.0333804	0.0194609	0.0109098	0.00588967	0.00307543	0.00157768	0.000846715	0.000591655
4.59239e-08	1.435e-07	4.30796e-07	1.24262e-06	3.4441e-06	9.17278e-06	2.34753e-05	5.77289e-05	0.000136407	0.000309693	0.000675562	0.00141591	0.00285127	0.00551659	0.0102549	0.0183157	0.0314298	0.0518189	0.082085	0.12493	0.182684	0.256661	0.346456	0.449329	0.559898	0.67032	0.771052	0.852144	0.904837	0.923116	0.904837	0.852144	0.771052	0.67032	0.559898	0.449329	0.346456	0.256661	0.182685	0.124933	0.0820913	0.051832	0.0314548	0.0183596	0.0103259	0.00562243	0.00299801	0.00160927	0.000929591	0.000671359
4.14299e-08	1.29538e-07	3.89134e-07	1.12312e-06	3.11443e-06	8.29766e-06	2.12402e-05	5.22383e-05	0.000123438	0.000280248	0.000611319	0.00128123	0.00258001	0.0049917	0.00927912	0.0165728	0.0284389	0.0468877	0.0742736	0.113042	0.165299	0.232236	0.313486	0.40657	0.506617	0.606531	0.697676	0.771052	0.818731	0.83527	0.818731	0.771052	0.697676	0.606531	0.506617	0.40657	0.313487	0.232238	0.165302	0.11305	0.0742937	0.0469297	0.0285192	0.0167138	0.00950625	0.00532769	0.0030373	0.00185689	0.0012908	0.0010582
3.60491e-08	1.12765e-07	3.38891e-07	9.78412e-07	2.71356e-06	7.22941e-06	1.85021e-05	4.54902e-05	0.000107454	0.00024387	0.000531802	0.00111431	0.0022435	0.00434015	0.00806742	0.0144081	0.0247239	0.0407625	0.0645705	0.0982737	0.143704	0.201897	0.272532	0.353455	0.440432	0.527292	0.606531	0.67032	0.71177	0.726149	0.71177	0.67032	0.606531	0.527292	0.440432	0.353455	0.272533	0.2019	0.143714	0.0982997	0.0646297	0.040886	0.0249605	0.0148234	0.00873604	0.00532771	0.00358217	0.00278172	0.00244653	0.00228938
3.03741e-08	9.52481e-08	2.86871e-07	8.29473e-07	2.30173e-06	6.12901e-06	1.56626e-05	3.84256e-05	9.05432e-05	0.000205	0.000446121	0.000933287	0.00187693	0.00362837	0.00674147	0.0120372	0.0206531	0.034049	0.0539346	0.0820855	0.120032	0.168638	0.227638	0.29523	0.367879	0.440432	0.506617	0.559898	0.594521	0.606531	0.594521	0.559898	0.506617	0.440432	0.36788	0.295231	0.227641	0.168649	0.12006	0.0821556	0.0540942	0.0343823	0.0212915	0.0131585	0.00854727	0.00629534	0.00548949	0.00542283	0.00556955	0.00558772
2.56867e-08	8.16959e-08	2.49088e-07	7.26259e-07	2.0213e-06	5.36637e-06	1.35997e-05	3.29584e-05	7.65709e-05	0.00017096	0.000367527	0.000761531	0.0015211	0.00292751	0.00542498	0.00967264	0.016584	0.0273314	0.0432875	0.0658773	0.0963289	0.135336	0.182684	0.236928	0.29523	0.353455	0.40657	0.449329	0.477114	0.486752	0.477114	0.449329	0.40657	0.353455	0.295231	0.236931	0.182692	0.135361	0.0963982	0.0660498	0.0436809	0.0281543	0.0181617	0.0124459	0.0098944	0.00953152	0.0104686	0.0118787	0.0130407	0.013446
2.5599e-08	8.62249e-08	2.75435e-07	8.27726e-07	2.3279e-06	6.11611e-06	1.50382e-05	3.47856e-05	7.63095e-05	0.000160292	0.000325389	0.000642637	0.00123836	0.00232652	0.00424846	0.00751356	0.0128291	0.0211024	0.0333941	0.0508042	0.0742791	0.104353	0.140859	0.182684	0.227638	0.272532	0.313486	0.346456	0.367879	0.375311	0.367879	0.346456	0.313486	0.272532	0.227639	0.18269	0.140879	0.10441	0.0744341	0.051191	0.0342789	0.0229572	0.0163928	0.0137886	0.0143754	0.0173062	0.0215497	0.0258929	0.0291218	0.0303532
4.18416e-08	1.55624e-07	5.33296e-07	1.6705e-06	4.7628e-06	1.23434e-05	2.9117e-05	6.27832e-05	0.000124728	0.000231184	0.000406937	0.000695074	0.00117611	0.00199702	0.00340605	0.00578518	0.00966993	0.0157455	0.0248072	0.0376737	0.0550453	0.0773143	0.104354	0.135337	0.168639	0.201897	0.232236	0.256661	0.272532	0.278037	0.272532	0.256661	0.232237	0.201897	0.168642	0.135348	0.104392	0.0774286	0.0553581	0.0384588	0.0266127	0.0195485	0.0170064	0.0187467	0.0243795	0.033085	0.043395	0.0532429	0.0604072	0.0633073
1.1051e-07	4.34519e-07	1.54141e-06	4.91997e-06	1.41112e-05	3.63539e-05	8.41584e-05	0.000175298	0.000329424	0.000561309	0.000875001	0.00126751	0.00175006	0.00238651	0.00333726	0.0048905	0.00746812	0.0116039	0.0178977	0.0269456	0.039243	0.0550576	0.074287	0.0963323	0.120033	0.143704	0.165299	0.182684	0.19398	0.197899	0.19398	0.182684	0.165299	0.143706	0.120039	0.0963526	0.0743539	0.0552601	0.0398046	0.0283717	0.0212118	0.0186489	0.0211635	0.0292387	0.0429325	0.0613027	0.0819932	0.101363	0.115396	0.121378
3.30086e-07	1.31785e-06	4.71703e-06	1.51272e-05	4.34508e-05	0.000111776	0.000257541	0.000531657	0.000983971	0.00163473	0.00244384	0.00330317	0.00407502	0.00467469	0.00516044	0.00578079	0.00695262	0.00918634	0.0129982	0.0188388	0.0270368	0.0377387	0.0508358	0.0658897	0.0820897	0.0982749	0.113042	0.12493	0.132655	0.135335	0.132656	0.12493	0.113042	0.0982769	0.0820975	0.0659186	0.0509338	0.038044	0.0279069	0.0211039	0.0183763	0.0208271	0.02992	0.0470998	0.0729784	0.1063	0.143218	0.177547	0.202422	0.213413
9.33657e-07	3.74043e-06	1.34151e-05	4.3066e-05	0.000123741	0.000318217	0.000732438	0.001509	0.00278319	0.00459687	0.00680302	0.00903178	0.0107833	0.0116404	0.0114965	0.0106597	0.0097655	0.00955864	0.0106771	0.0135377	0.0183277	0.0250409	0.0334967	0.0433257	0.0539471	0.0645741	0.0742745	0.0820852	0.0871609	0.0889216	0.0871609	0.0820853	0.0742748	0.0645756	0.0539538	0.0433534	0.0336002	0.0253926	0.0194067	0.0165212	0.0181131	0.0262824	0.0437616	0.0732393	0.11601	0.170295	0.230079	0.285529	0.3257	0.343623
2.39224e-06	9.59136e-06	3.4415e-05	0.000110507	0.000317543	0.000816545	0.001879	0.00386943	0.00713116	0.0117625	0.0173669	0.0229596	0.0271952	0.028901	0.0276454	0.0239872	0.0192371	0.0148947	0.0121145	0.0114629	0.0129866	0.0164235	0.0213853	0.0274342	0.0340818	0.0407718	0.0468901	0.0518195	0.0550233	0.0561348	0.0550233	0.0518193	0.0468896	0.04077	0.0340772	0.0274279	0.0214029	0.016595	0.0137792	0.0142194	0.0200548	0.0345743	0.0620309	0.106604	0.170386	0.250891	0.339342	0.42128	0.48052	0.506453
5.49977e-06	2.20547e-05	7.91438e-05	0.000254147	0.000730305	0.00187791	0.0043211	0.00889752	0.0163946	0.0270332	0.0398913	0.0526835	0.0622817	0.065932	0.0625548	0.0533068	0.0410256	0.0289331	0.0194171	0.0135032	0.0110582	0.011344	0.0135086	0.0168268	0.02073	0.0247456	0.0284443	0.031431	0.0333735	0.0340475	0.0333734	0.0314303	0.0284413	0.024734	0.020691	0.0167137	0.0132317	0.010803	0.0103523	0.0135719	0.0234171	0.0444458	0.0825372	0.143467	0.230169	0.339355	0.459198	0.57013	0.650054	0.683666
1.13216e-05	4.5403e-05	0.000162934	0.000523222	0.00150351	0.00386612	0.00889589	0.0183169	0.0337491	0.0556447	0.0820995	0.108398	0.128083	0.135454	0.128242	0.108762	0.0827605	0.0567518	0.0355105	0.0210008	0.0128219	0.00938248	0.00895002	0.0101809	0.0121972	0.014453	0.016584	0.0183182	0.0194487	0.0198412	0.0194484	0.0183163	0.0165758	0.0144207	0.0120842	0.00983273	0.00800932	0.00717582	0.00841351	0.0138134	0.0270765	0.0539173	0.101701	0.17766	0.285489	0.42115	0.569985	0.707679	0.806536	0.846297
2.08585e-05	8.36501e-05	0.00030019	0.000963991	0.00277009	0.00712298	0.0163898	0.0337468	0.0621782	0.102515	0.151248	0.199683	0.235911	0.249419	0.236	0.199886	0.151618	0.103135	0.0631644	0.0352496	0.018588	0.0102116	0.00693938	0.00637131	0.00703813	0.00815044	0.00929987	0.0102596	0.01089	0.0111092	0.0108892	0.0102557	0.00928259	0.00808167	0.0067948	0.00560662	0.00481004	0.00497787	0.00730712	0.0141735	0.029807	0.0607432	0.1154	0.202047	0.324916	0.479433	0.648922	0.805688	0.918029	0.961952
3.43892e-05	0.000137914	0.000494924	0.00158934	0.00456707	0.0117437	0.027022	0.0556384	0.102513	0.169015	0.249357	0.329202	0.388914	0.411148	0.388962	0.329312	0.249556	0.169349	0.103043	0.0564468	0.0282045	0.0134052	0.00680991	0.00449817	0.00411956	0.0044774	0.00502599	0.00552425	0.00585924	0.00597635	0.00585792	0.00551742	0.00499535	0.00435504	0.00368403	0.00311696	0.00291191	0.00363423	0.00651713	0.0140389	0.0306245	0.0631125	0.12031	0.210866	0.339216	0.500593	0.677602	0.841372	0.95893	1.00534
5.07354e-05	0.000203469	0.000730179	0.0023448	0.00673796	0.0173259	0.0398664	0.0820852	0.15124	0.249353	0.367882	0.485677	0.573763	0.606549	0.573788	0.485733	0.367985	0.249526	0.151514	0.082503	0.0404776	0.0181846	0.00789718	0.00384824	0.00260359	0.00244636	0.00263068	0.00286262	0.0030299	0.00308926	0.00302792	0.0028522	0.00258365	0.0022579	0.00193039	0.00170284	0.00180002	0.00274799	0.00571996	0.0130881	0.0290939	0.060293	0.115127	0.201888	0.324828	0.479392	0.64895	0.806005	0.919583	0.967499
6.69804e-05	0.000268618	0.000963976	0.00309559	0.00889539	0.0228735	0.0526313	0.108368	0.199666	0.329194	0.485673	0.641183	0.75747	0.800747	0.757482	0.641211	0.485724	0.329279	0.199802	0.108576	0.0529348	0.0232999	0.00947106	0.0038422	0.00189433	0.00138249	0.0013483	0.00143111	0.00150684	0.00153493	0.00150435	0.00141737	0.0012851	0.00112762	0.000980925	0.000922177	0.0011388	0.00208599	0.0047907	0.0113359	0.0254486	0.0528897	0.101077	0.177297	0.285287	0.421055	0.570044	0.708367	0.809935	0.858615
7.9128e-05	0.000317334	0.0011388	0.003657	0.0105087	0.0270218	0.0621765	0.128022	0.235877	0.388896	0.573754	0.757466	0.894842	0.945964	0.894847	0.75748	0.573778	0.388937	0.235942	0.128121	0.0623214	0.0272253	0.0107834	0.00401332	0.0015829	0.000849179	0.000691166	0.000694459	0.000722706	0.000734978	0.000720659	0.000679678	0.000617506	0.00054549	0.000487217	0.000499727	0.000729816	0.0015413	0.00375998	0.00906354	0.0204548	0.0425757	0.081403	0.142807	0.229801	0.339177	0.459268	0.571163	0.655248	0.70279
8.36484e-05	0.000335463	0.00120386	0.00386592	0.011109	0.0285655	0.0657285	0.135335	0.249352	0.411112	0.606531	0.800738	0.945961	1	0.945963	0.800744	0.606542	0.411131	0.249382	0.135381	0.0657949	0.0286589	0.0112351	0.00402967	0.0014083	0.000580924	0.000367123	0.000333603	0.000340323	0.000346667	0.000342073	0.00032497	0.0002976	0.000266244	0.000246247	0.000277974	0.000468561	0.00108596	0.00273985	0.00666964	0.015094	0.0314425	0.0601313	0.105497	0.169768	0.250582	0.339368	0.422452	0.486587	0.529119
7.9128e-05	0.000317334	0.0011388	0.003657	0.0105087	0.0270218	0.0621765	0.128022	0.235877	0.388896	0.573754	0.757465	0.89484	0.94596	0.894841	0.757468	0.573758	0.388904	0.23589	0.128042	0.0622059	0.0270632	0.0105649	0.00373071	0.00123214	0.000431751	0.000215048	0.000174178	0.000178064	0.00018861	0.000194912	0.000193532	0.000184039	0.000169407	0.000159683	0.000182724	0.000312084	0.000730266	0.00185097	0.00451414	0.0102229	0.0213009	0.0407398	0.0714784	0.115026	0.169786	0.229983	0.286523	0.331166	0.364354
6.69804e-05	0.000268617	0.000963976	0.00309559	0.00889539	0.0228735	0.0526313	0.108368	0.199666	0.329193	0.485672	0.64118	0.757465	0.800738	0.757466	0.641182	0.485674	0.329197	0.199671	0.108377	0.0526441	0.022892	0.00892161	0.00313228	0.00101496	0.000339011	0.000163059	0.000143236	0.000168432	0.000204057	0.00023644	0.000257188	0.00026111	0.00024798	0.00022553	0.000215438	0.000268923	0.000504144	0.00118099	0.00282216	0.00636102	0.0132401	0.0253171	0.0444171	0.0714775	0.105507	0.142924	0.178129	0.206206	0.22807
5.07353e-05	0.000203468	0.000730178	0.0023448	0.00673795	0.0173259	0.0398664	0.082085	0.15124	0.249352	0.367879	0.485672	0.573753	0.606531	0.573754	0.485672	0.36788	0.249354	0.151242	0.0820889	0.0398727	0.0173365	0.00675634	0.00237731	0.000787595	0.000302281	0.000212963	0.000261685	0.00036206	0.000479125	0.000587739	0.000664289	0.000690765	0.000661271	0.000586059	0.000492596	0.000428528	0.000476567	0.00079341	0.00167894	0.00366301	0.00756392	0.0144363	0.0253166	0.0407365	0.0601287	0.081449	0.101487	0.117367	0.129379
3.43889e-05	0.000137913	0.000494922	0.00158933	0.00456705	0.0117436	0.0270218	0.055638	0.102512	0.169013	0.249352	0.329193	0.388896	0.411112	0.388896	0.329193	0.249353	0.169014	0.102513	0.0556407	0.0270277	0.0117569	0.00459687	0.00165352	0.000624782	0.000382052	0.000458416	0.000685865	0.000998685	0.00134678	0.00166906	0.00189849	0.00198176	0.0018997	0.00167658	0.00137334	0.00106978	0.000851009	0.000817801	0.00112863	0.0020566	0.00402464	0.00757666	0.0132443	0.021296	0.0314283	0.0425645	0.0529962	0.0610972	0.0666431
2.08579e-05	8.36484e-05	0.000300185	0.000963976	0.00277005	0.00712287	0.0163896	0.0337462	0.0621765	0.102512	0.15124	0.199666	0.235877	0.249352	0.235877	0.199666	0.15124	0.102512	0.062178	0.0337502	0.0164008	0.00715237	0.00284203	0.00112632	0.000637329	0.000727061	0.0011482	0.00181728	0.00267477	0.00361828	0.00449079	0.00511297	0.00534208	0.00512982	0.00454859	0.00376593	0.0029703	0.0022908	0.00178152	0.00149424	0.00156571	0.00223062	0.00376337	0.006397	0.0102237	0.0150693	0.0204005	0.0253751	0.0291371	0.0313496
1.13207e-05	4.54001e-05	0.000162925	0.000523196	0.00150344	0.00386592	0.00889539	0.0183156	0.0337462	0.055638	0.082085	0.108368	0.128022	0.135335	0.128022	0.108368	0.0820853	0.0556389	0.033749	0.0183247	0.00892176	0.00393688	0.00167899	0.00092199	0.000994291	0.0016354	0.00280066	0.00449075	0.00662421	0.00896557	0.0111303	0.0126762	0.0132572	0.0127778	0.0114707	0.00981733	0.00828175	0.00700835	0.005797	0.00445862	0.00315323	0.00229922	0.00222784	0.00301528	0.00455424	0.00663995	0.00897063	0.0111452	0.0127513	0.0135502
5.49838e-06	2.205e-05	7.91289e-05	0.000254103	0.000730181	0.00187757	0.00432025	0.0088954	0.0163896	0.0270218	0.0398664	0.0526313	0.0621766	0.0657286	0.0621766	0.0526315	0.0398669	0.0270237	0.0163959	0.00891563	0.00437973	0.00203826	0.00112851	0.00115994	0.00196858	0.00363677	0.00634794	0.0102077	0.0150639	0.0203904	0.025316	0.0288423	0.030213	0.0293109	0.0268853	0.0243112	0.0226782	0.0217253	0.0199229	0.0161138	0.0109268	0.00617839	0.00317799	0.00200648	0.00205819	0.00272921	0.00362738	0.00449299	0.00512622	0.00540116
2.39038e-06	9.58438e-06	3.43919e-05	0.000110437	0.000317343	0.000816002	0.00187759	0.00386595	0.00712291	0.0117437	0.0173259	0.0228736	0.0270219	0.0285656	0.027022	0.0228739	0.017327	0.0117475	0.00713609	0.00390807	0.00200155	0.00115101	0.00114802	0.00199972	0.00397548	0.00754965	0.0132327	0.0212915	0.0314236	0.0425361	0.0528157	0.0602012	0.0632066	0.0618847	0.0584532	0.0566187	0.0587681	0.0626392	0.0619271	0.0522164	0.0358913	0.0197523	0.00875229	0.00334334	0.00147412	0.00116886	0.00137205	0.00166669	0.00189452	0.00198826
9.32031e-07	3.73183e-06	1.33829e-05	4.29623e-05	0.000123436	0.000317375	0.000730241	0.00150353	0.00277018	0.00456722	0.00673817	0.00889567	0.010509	0.0111094	0.0105092	0.00889629	0.00674028	0.00457463	0.00279548	0.00158419	0.000967455	0.000958335	0.00171268	0.00365752	0.00755346	0.0144294	0.0253132	0.0407343	0.0601201	0.0813819	0.101059	0.11525	0.121308	0.11996	0.116831	0.120782	0.136623	0.156411	0.161532	0.139359	0.0967858	0.0532881	0.0231702	0.00803571	0.00236985	0.000805312	0.000540623	0.000578266	0.000645866	0.00067832
3.31408e-07	1.3118e-06	4.68069e-06	1.49911e-05	4.30219e-05	0.000110551	0.000254283	0.000523461	0.000964349	0.00158983	0.00234545	0.0030964	0.00365799	0.00386708	0.00365842	0.00309769	0.00234942	0.00160316	0.00100907	0.000665315	0.000670813	0.00123548	0.00283182	0.0063575	0.0132352	0.0253137	0.0444151	0.0714752	0.105491	0.1428	0.177339	0.202323	0.213366	0.212586	0.211708	0.228653	0.272188	0.323529	0.341228	0.297521	0.207656	0.114501	0.0496627	0.0169743	0.00463945	0.00109508	0.000320498	0.000205144	0.000207026	0.000218627
1.22971e-07	4.45249e-07	1.52322e-06	4.78091e-06	1.35829e-05	3.47202e-05	7.96323e-05	0.000163662	0.000301221	0.00049632	0.000731992	0.000966238	0.00114152	0.00120703	0.00114252	0.000968893	0.000739172	0.000518708	0.000374201	0.000392938	0.00075086	0.00184584	0.00450217	0.0102121	0.0212933	0.0407351	0.0714756	0.115023	0.169764	0.229805	0.285393	0.325635	0.343593	0.343055	0.343722	0.375507	0.452663	0.542772	0.575177	0.502674	0.351225	0.193733	0.0839974	0.0286446	0.00773697	0.00169888	0.000340877	9.95062e-05	6.81664e-05	7.19688e-05
8.73998e-08	2.22842e-07	6.00862e-07	1.63495e-06	4.28404e-06	1.04656e-05	2.33933e-05	4.7365e-05	8.64091e-05	0.00014164	0.000208302	0.000274643	0.00032456	0.000343839	0.000326911	0.000280216	0.000221172	0.00017736	0.000196978	0.000388577	0.00101668	0.0026858	0.00663094	0.0150682	0.0314264	0.0601217	0.105492	0.169763	0.250556	0.339169	0.421195	0.480479	0.506434	0.503524	0.498342	0.53184	0.624598	0.735261	0.771347	0.670732	0.467523	0.257634	0.111704	0.0381248	0.0103075	0.00224881	0.000418716	8.14851e-05	2.99069e-05	2.9894e-05
1.58904e-07	3.10444e-07	6.05049e-07	1.18884e-06	2.35616e-06	4.64979e-06	8.93822e-06	1.6351e-05	2.79254e-05	4.39291e-05	6.31088e-05	8.24015e-05	9.76069e-05	0.000104993	0.000103149	9.44214e-05	8.66777e-05	9.95265e-05	0.000185319	0.00048585	0.00136053	0.00363218	0.00897735	0.0203994	0.0425417	0.081383	0.142795	0.229793	0.339153	0.459093	0.570079	0.650029	0.683654	0.673897	0.64987	0.658129	0.725198	0.813037	0.829192	0.710587	0.491786	0.270221	0.117172	0.0401173	0.0109279	0.00241751	0.000456502	8.32113e-05	2.15853e-05	1.91619e-05
3.75191e-07	7.00812e-07	1.26296e-06	2.20085e-06	3.71697e-06	6.09267e-06	9.68815e-06	1.48989e-05	2.20373e-05	3.11383e-05	4.17537e-05	5.28709e-05	6.30815e-05	7.1026e-05	7.60603e-05	7.93634e-05	8.69058e-05	0.000118889	0.000237405	0.000617485	0.00170589	0.00452544	0.0111589	0.0253357	0.052821	0.101037	0.177274	0.285274	0.421035	0.569926	0.70765	0.806522	0.84629	0.82641	0.773571	0.733157	0.73585	0.758876	0.732846	0.609083	0.414894	0.226398	0.0981342	0.0338146	0.00936017	0.00213822	0.000426794	8.28136e-05	2.05526e-05	1.65125e-05
8.83259e-07	1.64259e-06	2.93598e-06	5.04486e-06	8.33522e-06	1.32445e-05	2.02405e-05	2.97436e-05	4.20088e-05	5.69838e-05	7.4178e-05	9.2603e-05	0.000110842	0.000127295	0.0001407	0.000151376	0.000164882	0.000203205	0.000336606	0.000764619	0.00199669	0.00519839	0.012742	0.0288747	0.0601607	0.115051	0.201847	0.324806	0.479375	0.648892	0.805673	0.918023	0.961949	0.933425	0.85458	0.76537	0.697126	0.644509	0.56989	0.446781	0.293975	0.157609	0.068043	0.0236845	0.00674923	0.00163225	0.00035741	7.77061e-05	2.06162e-05	1.55575e-05
2.00479e-06	3.72688e-06	6.65675e-06	1.14242e-05	1.88385e-05	2.98489e-05	4.54437e-05	6.64777e-05	9.34372e-05	0.000126177	0.000163692	0.000204007	0.000244256	0.000281033	0.000311121	0.00033308	0.000351398	0.000388457	0.000517934	0.000949317	0.0022163	0.00553797	0.0133934	0.030219	0.0628703	0.120173	0.210793	0.339179	0.500576	0.677595	0.841369	0.958929	1.00534	0.975618	0.889031	0.779125	0.671805	0.568675	0.455075	0.326338	0.200526	0.102735	0.043407	0.015189	0.00449784	0.00117635	0.000288698	7.12031e-05	2.11752e-05	1.58687e-05
4.37328e-06	8.12963e-06	1.45199e-05	2.49164e-05	4.10807e-05	6.50761e-05	9.90457e-05	0.000144837	0.000203495	0.000274697	0.000356272	0.000443951	0.000531528	0.000611518	0.000676425	0.000720966	0.000746741	0.000774206	0.000874853	0.00125197	0.00242056	0.00555253	0.0130263	0.0290939	0.0603231	0.115167	0.201926	0.324859	0.479414	0.648966	0.806015	0.919589	0.967502	0.94798	0.881358	0.79512	0.701042	0.589417	0.451173	0.300901	0.169974	0.0803761	0.0319049	0.0108147	0.00323494	0.000894133	0.000239985	6.71111e-05	2.53157e-05	2.1773e-05
9.16609e-06	1.70391e-05	3.04325e-05	5.22224e-05	8.61003e-05	0.000136389	0.00020758	0.000303541	0.00042646	0.000575663	0.000746596	0.00093032	0.00111382	0.0012813	0.00141659	0.00150659	0.00154688	0.00155338	0.00159093	0.00184388	0.00277304	0.00541729	0.0118748	0.0258878	0.05323	0.101329	0.177474	0.285406	0.421132	0.570091	0.708395	0.809951	0.858624	0.859558	0.837653	0.814413	0.779404	0.69532	0.543799	0.357217	0.192988	0.0854495	0.0313889	0.00985965	0.00278584	0.000755447	0.00021196	7.30631e-05	4.46935e-05	4.91426e-05
1.84582e-05	3.43125e-05	6.12835e-05	0.000105163	0.000173384	0.000274654	0.000418012	0.000611253	0.000858779	0.00115923	0.00150344	0.00187341	0.00224289	0.00258003	0.0028518	0.00303008	0.00309924	0.00306778	0.00299224	0.00303321	0.00357944	0.00548777	0.0104675	0.0215488	0.0433933	0.0819892	0.14321	0.230067	0.339346	0.45937	0.571223	0.655282	0.702808	0.726664	0.756635	0.808231	0.847772	0.807044	0.653287	0.433218	0.231563	0.0995796	0.0348448	0.0102207	0.00266425	0.000682982	0.000209872	0.000113513	0.000116075	0.000147624
3.57128e-05	6.63876e-05	0.000118571	0.000203468	0.000335463	0.000531398	0.000808767	0.00118265	0.00166156	0.00224287	0.00290884	0.00362464	0.0043395	0.00499168	0.00551698	0.00585956	0.0059838	0.0058874	0.00562073	0.00532648	0.0053269	0.00629483	0.00953122	0.0173061	0.0330848	0.0613023	0.106299	0.170296	0.250915	0.339571	0.42257	0.486653	0.529155	0.567379	0.632152	0.73362	0.824608	0.820412	0.679879	0.455066	0.24295	0.103313	0.0353109	0.00995189	0.00246199	0.000635492	0.000271609	0.000259303	0.000343643	0.0004579
6.63876e-05	0.00012341	0.000220415	0.000378233	0.000623601	0.00098783	0.00150344	0.00219846	0.00308872	0.00416933	0.00540733	0.00673795	0.0080668	0.00927907	0.0102552	0.0108903	0.0111143	0.0109092	0.0103255	0.00950591	0.00873581	0.00854713	0.00989431	0.0143754	0.0243795	0.0429325	0.0729785	0.116012	0.170409	0.230361	0.286744	0.331289	0.36442	0.402463	0.471526	0.577749	0.676046	0.688737	0.577803	0.388753	0.207593	0.0878868	0.0297331	0.0082466	0.00204915	0.000656572	0.000509377	0.000691442	0.000993347	0.00133955
0.000118571	0.000220415	0.000393669	0.000675539	0.00111378	0.0017643	0.0026852	0.00392653	0.00551656	0.00744658	0.0096577	0.0120342	0.0144076	0.0165727	0.0183158	0.019449	0.0198444	0.0194607	0.0183595	0.0167137	0.0148233	0.0131585	0.0124459	0.0137886	0.0187467	0.0292387	0.0470999	0.0732407	0.10662	0.1436	0.178522	0.206427	0.228188	0.255244	0.30529	0.381931	0.453424	0.465733	0.392348	0.264448	0.141241	0.05973	0.0201826	0.00566505	0.00161319	0.000913995	0.00118391	0.00182325	0.00267387	0.00361617
0.000203468	0.000378233	0.000675539	0.00115923	0.00191125	0.00302755	0.00460782	0.00673795	0.00946646	0.0127784	0.0165727	0.0206508	0.0247235	0.0284388	0.0314299	0.0333737	0.0340493	0.0333804	0.0314548	0.0285192	0.0249605	0.0212915	0.0181617	0.0163928	0.0170064	0.0211635	0.02992	0.0437623	0.0620393	0.082608	0.102162	0.117745	0.129582	0.143686	0.169587	0.209396	0.24636	0.251765	0.211546	0.142429	0.0760765	0.0322444	0.011036	0.00338317	0.00152911	0.00174017	0.00282168	0.00449495	0.00662446	0.00896506
0.000335463	0.000623601	0.00111378	0.00191125	0.00315111	0.00499159	0.00759701	0.011109	0.0156076	0.021068	0.0273237	0.0340475	0.0407622	0.0468877	0.051819	0.0550235	0.0561357	0.0550269	0.051832	0.0469297	0.040886	0.0343823	0.0281543	0.0229572	0.0195485	0.0186489	0.0208272	0.0262827	0.0345779	0.0444753	0.0541098	0.0617205	0.0669775	0.0721982	0.0814487	0.095931	0.109074	0.109269	0.0908714	0.0609168	0.0325599	0.0139551	0.00509381	0.00221774	0.00220543	0.00368589	0.00635864	0.0102101	0.0150643	0.0203901
0.000531398	0.00098783	0.0017643	0.00302755	0.00499159	0.00790705	0.0120342	0.0175975	0.0247235	0.0333733	0.0432828	0.0539337	0.0645703	0.0742736	0.082085	0.087161	0.0889221	0.0871626	0.0820913	0.0742937	0.0646297	0.0540942	0.0436809	0.0342789	0.0266127	0.0212118	0.0183763	0.0181132	0.0200559	0.0234267	0.0271389	0.0301243	0.0318793	0.0329589	0.0347203	0.0377768	0.0402972	0.0387819	0.0315639	0.0209805	0.0112856	0.00510585	0.0024836	0.00236699	0.0040628	0.00756964	0.0132375	0.0212927	0.0314238	0.0425348
0.000808767	0.00150344	0.0026852	0.00460782	0.00759701	0.0120342	0.0183156	0.0267827	0.0376283	0.0507928	0.0658748	0.082085	0.0982736	0.113042	0.12493	0.132656	0.135335	0.132656	0.124933	0.11305	0.0982997	0.0821556	0.0660498	0.051191	0.0384588	0.0283717	0.0211039	0.0165212	0.0142197	0.0135743	0.0138292	0.0142537	0.0143561	0.0140653	0.0136802	0.0134432	0.013042	0.011735	0.00919405	0.00605248	0.00341309	0.00201658	0.0020815	0.00376523	0.00758184	0.0144368	0.0253152	0.0407348	0.0601199	0.0813781
0.00118265	0.00219846	0.00392653	0.00673795	0.011109	0.0175975	0.0267827	0.0391639	0.0550232	0.0742736	0.0963276	0.120032	0.143704	0.165299	0.182684	0.19398	0.197899	0.19398	0.182685	0.165302	0.143714	0.12006	0.0963982	0.0744341	0.0553581	0.0398046	0.0279069	0.0194067	0.0137792	0.0103528	0.00841662	0.00732292	0.00657961	0.00591238	0.00525231	0.00462239	0.00399465	0.0032728	0.00243525	0.00164914	0.00121419	0.00147793	0.00292153	0.00638639	0.0132438	0.0253162	0.0444158	0.0714753	0.105491	0.142792
0.00166156	0.00308872	0.00551656	0.00946646	0.0156076	0.0247235	0.0376283	0.0550232	0.0773047	0.10435	0.135335	0.168638	0.201897	0.232236	0.256661	0.272532	0.278037	0.272532	0.256661	0.232238	0.2019	0.168649	0.135361	0.10441	0.0774286	0.0552601	0.038044	0.0253926	0.016595	0.0108031	0.0071763	0.00498029	0.00364381	0.0027775	0.00215678	0.00167356	0.00127839	0.000948289	0.000696121	0.00060315	0.000866414	0.00189909	0.00452304	0.0102191	0.0212952	0.0407354	0.0714754	0.115022	0.169762	0.22979
0.00224287	0.00416933	0.00744658	0.0127784	0.021068	0.0333733	0.0507928	0.0742736	0.10435	0.140858	0.182684	0.227638	0.272532	0.313486	0.346456	0.367879	0.375311	0.367879	0.346456	0.313487	0.272533	0.227641	0.182692	0.140879	0.104392	0.0743539	0.0509338	0.0336002	0.0214029	0.0132317	0.00800938	0.00481033	0.00291305	0.00180354	0.00114726	0.000745612	0.000491542	0.000338108	0.000291606	0.000440573	0.0010416	0.00269525	0.00663288	0.0150672	0.0314247	0.0601201	0.105491	0.169762	0.250553	0.339149
0.00290884	0.00540733	0.0096577	0.0165727	0.0273237	0.0432828	0.0658748	0.0963276	0.135335	0.182684	0.236928	0.29523	0.353455	0.40657	0.449329	0.477114	0.486752	0.477114	0.449329	0.40657	0.353455	0.295231	0.236931	0.18269	0.135348	0.0963526	0.0659186	0.0433534	0.0274279	0.0167137	0.00983274	0.00560665	0.00311707	0.00170317	0.000922965	0.000501197	0.000280112	0.000185137	0.000217422	0.000492134	0.00135526	0.00362278	0.00896757	0.0203909	0.042535	0.0813781	0.142792	0.22979	0.339149	0.459073
0.00362464	0.00673795	0.0120342	0.0206508	0.0340475	0.0539337	0.082085	0.120032	0.168638	0.227638	0.29523	0.367879	0.440432	0.506617	0.559898	0.594521	0.606531	0.594521	0.559898	0.506617	0.440432	0.36788	0.295231	0.227639	0.168642	0.120039	0.0820975	0.0539538	0.0340772	0.020691	0.0120842	0.00679481	0.00368404	0.00193042	0.000980987	0.000487328	0.000246407	0.00015986	0.000225627	0.000585394	0.00166907	0.00449106	0.0111298	0.0253128	0.0528038	0.101025	0.177266	0.285268	0.42103	0.569906
0.00433948	0.00806679	0.0144076	0.0247235	0.0407622	0.0645703	0.0982736	0.143704	0.201897	0.272532	0.353455	0.440432	0.527292	0.606531	0.67032	0.71177	0.726149	0.71177	0.67032	0.606531	0.527292	0.440432	0.353455	0.272532	0.201897	0.143706	0.0982769	0.0645756	0.04077	0.0247341	0.0144207	0.00808168	0.00435506	0.00225792	0.00112765	0.000545525	0.000266283	0.000169444	0.000247995	0.000661056	0.00189736	0.00511185	0.0126713	0.0288196	0.0601198	0.115022	0.201827	0.324793	0.479364	0.648868
0.00499159	0.00927901	0.0165727	0.0284388	0.0468877	0.0742736	0.113042	0.165299	0.232236	0.313486	0.40657	0.506617	0.606531	0.697676	0.771052	0.818731	0.83527	0.818731	0.771052	0.697676	0.606531	0.506617	0.40657	0.313486	0.232237	0.165299	0.113042	0.0742748	0.0468896	0.0284414	0.0165758	0.00928264	0.00499543	0.00258376	0.00128524	0.000617663	0.000297764	0.000184196	0.000261244	0.000690817	0.00198127	0.00533776	0.0132313	0.0300935	0.0627772	0.120106	0.210748	0.339149	0.500553	0.677549
0.00551656	0.0102549	0.0183156	0.0314298	0.0518189	0.082085	0.12493	0.182684	0.256661	0.346456	0.449329	0.559898	0.67032	0.771052	0.852144	0.904837	0.923116	0.904837	0.852144	0.771052	0.67032	0.559898	0.449329	0.346456	0.256661	0.182684	0.12493	0.0820853	0.0518194	0.0314304	0.0183165	0.010256	0.00551782	0.00285274	0.00141805	0.000680449	0.000325775	0.000194303	0.000257865	0.000664824	0.00189878	0.00511241	0.0126715	0.0288198	0.0601198	0.115022	0.201827	0.324793	0.479364	0.648868
0.00585769	0.010889	0.0194482	0.0333733	0.0550232	0.0871609	0.132655	0.19398	0.272532	0.367879	0.477114	0.594521	0.71177	0.818731	0.904837	0.960789	0.980199	0.960789	0.904837	0.818731	0.71177	0.594521	0.477114	0.367879	0.272532	0.19398	0.132656	0.087161	0.0550235	0.0333738	0.0194491	0.0108905	0.00585975	0.00303038	0.0015074	0.000724127	0.000345693	0.00019838	0.000239489	0.000590197	0.00167087	0.00449191	0.0111303	0.0253131	0.052804	0.101025	0.177266	0.285268	0.42103	0.569906
0.00597602	0.011109	0.0198411	0.0340475	0.0561348	0.0889216	0.135335	0.197899	0.278037	0.375311	0.486752	0.606531	0.726149	0.83527	0.923116	0.980199	1	0.980199	0.923116	0.83527	0.726149	0.606531	0.486752	0.375311	0.278037	0.197899	0.135335	0.0889221	0.0561358	0.0340493	0.0198444	0.0111143	0.00598385	0.00309938	0.00154746	0.000749222	0.000361532	0.000202854	0.000216587	0.000489244	0.00135428	0.00362337	0.00896867	0.0203919	0.0425356	0.0813785	0.142792	0.22979	0.339149	0.459073
0.00585769	0.010889	0.0194482	0.0333733	0.0550232	0.0871609	0.132655	0.19398	0.272532	0.367879	0.477114	0.594521	0.71177	0.818731	0.904837	0.960789	0.980199	0.960789	0.904837	0.818731	0.71177	0.594521	0.477114	0.367879	0.272532	0.19398	0.132656	0.0871626	0.0550269	0.0333804	0.0194607	0.0109092	0.00588742	0.00306786	0.00155379	0.000776031	0.00039596	0.000231391	0.000215384	0.000400031	0.00102689	0.002694	0.00663624	0.0150708	0.0314271	0.0601215	0.105491	0.169763	0.250554	0.339149
0.00551658	0.0102549	0.0183157	0.0314298	0.0518189	0.082085	0.12493	0.182684	0.256661	0.346456	0.449329	0.559898	0.67032	0.771052	0.852144	0.904837	0.923116	0.904837	0.852144	0.771052	0.67032	0.559898	0.449329	0.346456	0.256661	0.182685	0.124933	0.0820913	0.051832	0.0314548	0.0183595	0.0103255	0.00562074	0.0029923	0.0015912	0.000876092	0.00052304	0.000355829	0.000303388	0.000391514	0.000782654	0.00188365	0.00453261	0.010232	0.0213043	0.0407405	0.0714778	0.115023	0.169763	0.22979
0.0049917	0.00927911	0.0165728	0.0284389	0.0468877	0.0742736	0.113042	0.165299	0.232236	0.313486	0.40657	0.506617	0.606531	0.697676	0.771052	0.818731	0.83527	0.818731	0.771052	0.697676	0.606531	0.506617	0.40657	0.313487	0.232238	0.165302	0.11305	0.0742937	0.0469297	0.0285192	0.0167137	0.00950591	0.00532648	0.00303324	0.00184406	0.00125275	0.000952559	0.000776868	0.00065959	0.000617457	0.000762661	0.00135991	0.00293701	0.00642892	0.0132766	0.0253348	0.0444245	0.0714789	0.105492	0.142792
0.00434015	0.00806742	0.0144081	0.0247239	0.0407625	0.0645705	0.0982737	0.143704	0.201897	0.272532	0.353455	0.440432	0.527292	0.606531	0.67032	0.71177	0.726149	0.71177	0.67032	0.606531	0.527292	0.440432	0.353455	0.272533	0.2019	0.143714	0.0982997	0.0646297	0.040886	0.0249605	0.0148233	0.00873581	0.00532691	0.00357946	0.00277315	0.00242111	0.00221869	0.00200594	0.00173722	0.00145425	0.00126819	0.00136782	0.00207095	0.00391145	0.00770659	0.0145087	0.0253486	0.040748	0.0601244	0.0813795
0.00364703	0.00675913	0.0120522	0.0206644	0.0340567	0.0539393	0.082088	0.120033	0.168639	0.227638	0.29523	0.367879	0.440432	0.506617	0.559898	0.594521	0.606531	0.594521	0.559898	0.506617	0.440432	0.36788	0.295231	0.227641	0.168649	0.12006	0.0821556	0.0540942	0.0343823	0.0212915	0.0131585	0.00854713	0.00629483	0.0054878	0.00541746	0.00555359	0.0055433	0.00521999	0.00459553	0.00381527	0.00307863	0.00256755	0.00245161	0.00298504	0.00460084	0.00788121	0.013379	0.0213457	0.0314407	0.0425395
0.00290884	0.00540733	0.0096577	0.0165727	0.0273237	0.0432828	0.0658748	0.0963276	0.135335	0.182684	0.236928	0.29523	0.353455	0.40657	0.449329	0.477114	0.486752	0.477114	0.449329	0.40657	0.353455	0.295231	0.236931	0.182692	0.135361	0.0963982	0.0660498	0.0436809	0.0281543	0.0181617	0.0124459	0.00989432	0.00953123	0.0104676	0.0118756	0.0130313	0.0134198	0.0128503	0.0115058	0.00984642	0.00833659	0.00714422	0.00612494	0.00518922	0.00464421	0.00508299	0.00698082	0.0104331	0.0151304	0.0204068
0.00266198	0.00456579	0.00778218	0.0130326	0.0212403	0.0334778	0.0508496	0.0743011	0.104362	0.140863	0.182685	0.227638	0.272532	0.313486	0.346456	0.367879	0.375311	0.367879	0.346456	0.313486	0.272532	0.22764	0.18269	0.140879	0.10441	0.0744341	0.051191	0.0342789	0.0229572	0.0163928	0.0137886	0.0143754	0.0173061	0.0215492	0.0258912	0.0291166	0.0303387	0.0293667	0.0269109	0.0243282	0.0227043	0.0217866	0.0200699	0.0164415	0.0115969	0.00743252	0.00532549	0.00536922	0.00687138	0.00902301
0.00166156	0.00308872	0.00551656	0.00946646	0.0156076	0.0247235	0.0376283	0.0550232	0.0773048	0.104351	0.135335	0.168638	0.201897	0.232236	0.256661	0.272532	0.278037	0.272532	0.256661	0.232237	0.201898	0.168642	0.135348	0.104393	0.0774287	0.0553582	0.0384589	0.0266127	0.0195485	0.0170064	0.0187467	0.0243795	0.0330849	0.0433947	0.053242	0.0604045	0.0632998	0.0619259	0.0584715	0.0566288	0.05878	0.0626647	0.0619875	0.0523509	0.0361669	0.0202692	0.00963959	0.00473679	0.00347528	0.00379581
0.00238651	0.00333726	0.0048905	0.00746813	0.0116039	0.0178977	0.0269456	0.039243	0.0550577	0.074287	0.0963324	0.120033	0.143705	0.165299	0.182684	0.19398	0.197899	0.19398	0.182684	0.1653	0.143706	0.120039	0.096353	0.0743543	0.0552604	0.0398048	0.0283719	0.021212	0.018649	0.0211636	0.0292387	0.0429325	0.0613026	0.0819931	0.101362	0.115395	0.121374	0.11999	0.116844	0.120788	0.136628	0.15642	0.161555	0.139409	0.0968895	0.0534831	0.0235056	0.00856374	0.00313038	0.001807
0.00467469	0.00516045	0.00578079	0.00695263	0.00918636	0.0129982	0.0188389	0.0270369	0.0377388	0.050836	0.06589	0.08209	0.0982754	0.113043	0.124931	0.132656	0.135336	0.132657	0.124932	0.113044	0.0982782	0.0820987	0.0659197	0.0509348	0.0380448	0.0279076	0.0211044	0.0183767	0.0208274	0.0299202	0.0470999	0.0729785	0.1063	0.143218	0.177547	0.202422	0.213411	0.212606	0.211716	0.228656	0.272191	0.323532	0.341236	0.297538	0.207692	0.114568	0.0497787	0.0171573	0.00490377	0.00144423
0.0116404	0.0114965	0.0106597	0.00976552	0.00955868	0.0106772	0.0135378	0.0183279	0.0250412	0.0334972	0.0433265	0.0539481	0.0645755	0.0742763	0.0820875	0.0871636	0.0889247	0.0871643	0.0820889	0.0742786	0.0645793	0.0539573	0.0433565	0.0336029	0.0253948	0.0194085	0.0165226	0.0181141	0.0262831	0.0437621	0.0732396	0.11601	0.170295	0.230079	0.285529	0.3257	0.343623	0.343068	0.343728	0.375509	0.452664	0.542773	0.575179	0.50268	0.351236	0.193754	0.0840342	0.0287027	0.00782106	0.00181025
0.028901	0.0276454	0.0239873	0.0192372	0.0148949	0.0121147	0.0114633	0.0129871	0.0164244	0.0213867	0.0274361	0.0340846	0.0407755	0.0468949	0.0518255	0.0550305	0.0561431	0.0550325	0.0518291	0.0468995	0.0407797	0.0340863	0.0274362	0.0214101	0.016601	0.013784	0.0142231	0.0200575	0.0345763	0.0620322	0.106605	0.170387	0.250891	0.339342	0.421281	0.48052	0.506453	0.503533	0.498346	0.531841	0.624599	0.735262	0.771347	0.670734	0.467526	0.25764	0.111715	0.0381418	0.0103322	0.00228159
0.065932	0.0625548	0.0533069	0.0410257	0.0289333	0.0194176	0.0135041	0.0110596	0.0113463	0.013512	0.0168318	0.020737	0.0247551	0.0284567	0.0314464	0.033392	0.0340688	0.0333969	0.0314552	0.0284668	0.024759	0.0207145	0.0167349	0.0132501	0.0108185	0.0103647	0.0135814	0.0234242	0.0444508	0.0825407	0.14347	0.23017	0.339355	0.459198	0.570131	0.650054	0.683666	0.673902	0.649872	0.65813	0.725198	0.813037	0.829192	0.710588	0.491787	0.270223	0.117176	0.0401223	0.0109352	0.00242737
0.135454	0.128242	0.108762	0.0827609	0.0567525	0.0355117	0.021003	0.0128254	0.00938804	0.00895848	0.0101933	0.0122145	0.0144765	0.0166144	0.0183561	0.0194941	0.0198934	0.0195061	0.0183776	0.0166383	0.0144819	0.0121419	0.00988496	0.00805472	0.00721374	0.00844394	0.0138369	0.0270938	0.0539297	0.101709	0.177665	0.285492	0.421152	0.569987	0.70768	0.806536	0.846297	0.826413	0.773572	0.733157	0.73585	0.758876	0.732846	0.609083	0.414895	0.226399	0.0981359	0.0338174	0.00936447	0.00214441
0.249419	0.236001	0.199887	0.151619	0.103137	0.0631673	0.0352546	0.0185963	0.0102247	0.00695938	0.00640054	0.00707921	0.00820589	0.00937179	0.0103492	0.0109972	0.0112326	0.0110256	0.0104005	0.00943033	0.00822648	0.00693119	0.00573003	0.00491732	0.00506748	0.00737904	0.014229	0.0298481	0.0607725	0.11542	0.20206	0.324925	0.479438	0.648925	0.805689	0.91803	0.961952	0.933426	0.85458	0.76537	0.697126	0.644509	0.56989	0.446782	0.293976	0.15761	0.0680464	0.0236901	0.0067582	0.00164563
0.411148	0.388962	0.329313	0.249558	0.169353	0.10305	0.0564582	0.0282233	0.013435	0.00685531	0.00456456	0.00421283	0.0046033	0.00518927	0.00572771	0.00610282	0.00625653	0.00616757	0.00584621	0.00533078	0.00468383	0.00399368	0.00339714	0.00315549	0.00383768	0.00668041	0.0141648	0.0307177	0.0631789	0.120355	0.210896	0.339235	0.500604	0.677608	0.841375	0.958932	1.00534	0.975619	0.889031	0.779125	0.671805	0.568675	0.455075	0.32634	0.200529	0.102741	0.0434164	0.0152051	0.00452354	0.00121483
0.60655	0.573789	0.485735	0.367989	0.249534	0.151529	0.0825279	0.0405187	0.0182497	0.00799621	0.00399306	0.00280705	0.00272099	0.00298685	0.00330643	0.00356122	0.0037004	0.00370332	0.00356935	0.00331528	0.00297505	0.00260579	0.00231398	0.00233133	0.00319179	0.00607613	0.0133627	0.0292973	0.0604378	0.115226	0.201953	0.324869	0.479416	0.648965	0.806013	0.919587	0.967501	0.947979	0.881358	0.79512	0.701042	0.589418	0.451175	0.300905	0.169981	0.0803908	0.0319314	0.0108596	0.00330653	0.0010012
0.800748	0.757485	0.641216	0.485733	0.329296	0.199832	0.108628	0.0530209	0.0234363	0.00967862	0.00414571	0.00232074	0.00195805	0.00209471	0.00236113	0.0026202	0.00281552	0.00291955	0.00292003	0.00281809	0.00263028	0.00239612	0.00220277	0.00225217	0.00301602	0.00553711	0.0119115	0.025875	0.0531932	0.101285	0.177433	0.285373	0.421107	0.570074	0.708384	0.809945	0.85862	0.859556	0.837652	0.814413	0.779404	0.695321	0.543803	0.357226	0.193008	0.0854881	0.0314584	0.00997747	0.00297326	0.00103526
0.945966	0.894852	0.757489	0.573797	0.388971	0.236003	0.128226	0.0624947	0.0274999	0.0112013	0.00462446	0.00244144	0.00200796	0.00219382	0.0025666	0.00296371	0.00331237	0.00356877	0.00370366	0.0037025	0.00356948	0.00333533	0.00307711	0.00297082	0.00341344	0.00526263	0.0102223	0.0213134	0.0431868	0.0818209	0.143081	0.229974	0.339282	0.459329	0.571197	0.655267	0.7028	0.726659	0.756633	0.808231	0.847773	0.807048	0.653298	0.433243	0.231613	0.0996746	0.0350161	0.0105104	0.00312426	0.00136816
[truncated: 50 more columns]

## Sheet: middle=bottom
Periodicity	Power
0	0.000253016
1	0.00306855
2	0.00140738
3	0.000270738
4	0.00546463
5	0.0213869
6	0.0135588
7	0.00265036
8	0.000683262
9	0.000475712
10	0.00631874
11	0.00816434
12	0.00135552
13	0.000294672
14	0.000240226
15	0.000139885
16	0.000157089
17	0.000369052
18	0.000999864
19	3.4447e-05
20	0.000420492
21	0.000428773
22	0.00026741
23	0.000821531
24	0.00105258
25	0.0145601
26	0.0599355
27	0.0138943
28	4.93942e-06
29	4.23161e-05
30	0.000105504
31	1.82039e-05
32	3.74405e-06
33	0.000175216
34	0.000454934
35	0.000115504
36	1.09573e-05
37	4.53391e-06
38	2.36273e-08
39	1.35203e-07
40	3.02805e-07
41	2.76102e-07
42	5.51677e-08
43	1.80568e-06
44	6.95084e-06
45	3.92347e-07
46	2.68153e-06
47	6.11696e-07
48	1.12104e-08
49	8.04952e-07
50	2.51752e-06
51	6.15132e-07
52	1.00741e-05
53	2.76227e-06
54	1.52626e-08
55	3.9466e-08
56	1.76762e-07
57	4.15266e-08
58	8.8009e-11
59	1.88913e-08
60	7.27661e-08
